# Supplementary material for: Characterization of 150 Wheat Cultivars by LC-MS-Based Label-Free Quantitative Proteomics Unravels Possibilities to Design Wheat Better for Baking Quality and Human Health
Source: Plants (Basel). 2021 Feb 24;10(3):424. doi: 10.3390/plants10030424 (PMC7996164; doi:10.3390/plants10030424)
Supplement: Supplementary file 1 [file plants-10-00424-s001.zip]

Archive with 4 entries (4 files):
- Figure S1_Boxplots of proteins that showed temporal trend.pdf
- Table S1_Summary of the phenotypic analysis of proteins.xlsx
- Table S2_List of proteins for future breeding and research.xlsx
- Table S3_List of 150 wheat cultivars used in this study.xlsx
