# Supplementary material for: Characterization of 150 Wheat Cultivars by LC-MS-Based Label-Free Quantitative Proteomics Unravels Possibilities to Design Wheat Better for Baking Quality and Human Health
Source: Plants (Basel). 2021 Feb 24;10(3):424. doi: 10.3390/plants10030424 (PMC7996164; doi:10.3390/plants10030424)
Supplement: Supplementary file 1 [file plants-10-00424-s001.zip › Table S1_Summary of the phenotypic analysis of proteins.xlsx]

## Sheet: Table S1
Characterization of 150 wheat cultivars by LC-MS based label free quantitative proteomics unravels possibilities to design wheat better for baking quality and human health Muhammad Afzal, Malte Sielaff, Valentina Curella, Manjusha Neerukonda, Khaoula El Hassouni, Detlef Schuppan, Stefan Tenzer and C. Friedrich H. Longin* *Corresponding author: C. Friedrich H. Longin, E-mail: friedrich.longin@uni-…
Sr. No.	Internal Prot. No.	Parameter No.	Parameters	Estimate	UniProt Entry	UniProt accession	UniProt annotation	InterPro accession	InterPro annotation
1	prot001	1	Min	5518.56	A0A3B6KMM5_WHEAT	A0A3B6KMM5	Uncharacterized protein OS=Triticum aestivum OX=4565 PE=4 SV=1	IPR007011;	Late embryogenesis abundant protein, SMP subgroup domain;
2	prot001	2	Mean	9636.01	A0A3B6KMM5_WHEAT	A0A3B6KMM5	Uncharacterized protein OS=Triticum aestivum OX=4565 PE=4 SV=1	IPR007011;	Late embryogenesis abundant protein, SMP subgroup domain;
3	prot001	3	Max	13654	A0A3B6KMM5_WHEAT	A0A3B6KMM5	Uncharacterized protein OS=Triticum aestivum OX=4565 PE=4 SV=1	IPR007011;	Late embryogenesis abundant protein, SMP subgroup domain;
4	prot001	4	LSD	2703.23	A0A3B6KMM5_WHEAT	A0A3B6KMM5	Uncharacterized protein OS=Triticum aestivum OX=4565 PE=4 SV=1	IPR007011;	Late embryogenesis abundant protein, SMP subgroup domain;
6	prot001	6	VarG	894456.3209***	A0A3B6KMM5_WHEAT	A0A3B6KMM5	Uncharacterized protein OS=Triticum aestivum OX=4565 PE=4 SV=1	IPR007011;	Late embryogenesis abundant protein, SMP subgroup domain;
7	prot001	7	VarGL	951176.5827*	A0A3B6KMM5_WHEAT	A0A3B6KMM5	Uncharacterized protein OS=Triticum aestivum OX=4565 PE=4 SV=1	IPR007011;	Late embryogenesis abundant protein, SMP subgroup domain;
8	prot001	8	VarR	1.67209e+06	A0A3B6KMM5_WHEAT	A0A3B6KMM5	Uncharacterized protein OS=Triticum aestivum OX=4565 PE=4 SV=1	IPR007011;	Late embryogenesis abundant protein, SMP subgroup domain;
9	prot001	9	Heritability	0.5	A0A3B6KMM5_WHEAT	A0A3B6KMM5	Uncharacterized protein OS=Triticum aestivum OX=4565 PE=4 SV=1	IPR007011;	Late embryogenesis abundant protein, SMP subgroup domain;
10	prot002	1	Min	5529.07	Q9ZR70_WHEAT	Q9ZR70	Em protein OS=Triticum aestivum OX=4565 GN=Em-D1 PE=4 SV=1	IPR038956;IPR022377;IPR000389;	Late embryogenesis abundant protein, LEA_5 subgroup;Small hydrophilic plant seed protein, conserved site;Small hydrophilic plant seed protein;
11	prot002	2	Mean	11184.8	Q9ZR70_WHEAT	Q9ZR70	Em protein OS=Triticum aestivum OX=4565 GN=Em-D1 PE=4 SV=1	IPR038956;IPR022377;IPR000389;	Late embryogenesis abundant protein, LEA_5 subgroup;Small hydrophilic plant seed protein, conserved site;Small hydrophilic plant seed protein;
12	prot002	3	Max	21318.6	Q9ZR70_WHEAT	Q9ZR70	Em protein OS=Triticum aestivum OX=4565 GN=Em-D1 PE=4 SV=1	IPR038956;IPR022377;IPR000389;	Late embryogenesis abundant protein, LEA_5 subgroup;Small hydrophilic plant seed protein, conserved site;Small hydrophilic plant seed protein;
13	prot002	4	LSD	2496.39	Q9ZR70_WHEAT	Q9ZR70	Em protein OS=Triticum aestivum OX=4565 GN=Em-D1 PE=4 SV=1	IPR038956;IPR022377;IPR000389;	Late embryogenesis abundant protein, LEA_5 subgroup;Small hydrophilic plant seed protein, conserved site;Small hydrophilic plant seed protein;
15	prot002	6	VarG	3707795.8299***	Q9ZR70_WHEAT	Q9ZR70	Em protein OS=Triticum aestivum OX=4565 GN=Em-D1 PE=4 SV=1	IPR038956;IPR022377;IPR000389;	Late embryogenesis abundant protein, LEA_5 subgroup;Small hydrophilic plant seed protein, conserved site;Small hydrophilic plant seed protein;
16	prot002	7	VarGL	1219348.7669***	Q9ZR70_WHEAT	Q9ZR70	Em protein OS=Triticum aestivum OX=4565 GN=Em-D1 PE=4 SV=1	IPR038956;IPR022377;IPR000389;	Late embryogenesis abundant protein, LEA_5 subgroup;Small hydrophilic plant seed protein, conserved site;Small hydrophilic plant seed protein;
17	prot002	8	VarR	744099	Q9ZR70_WHEAT	Q9ZR70	Em protein OS=Triticum aestivum OX=4565 GN=Em-D1 PE=4 SV=1	IPR038956;IPR022377;IPR000389;	Late embryogenesis abundant protein, LEA_5 subgroup;Small hydrophilic plant seed protein, conserved site;Small hydrophilic plant seed protein;
18	prot002	9	Heritability	0.83	Q9ZR70_WHEAT	Q9ZR70	Em protein OS=Triticum aestivum OX=4565 GN=Em-D1 PE=4 SV=1	IPR038956;IPR022377;IPR000389;	Late embryogenesis abundant protein, LEA_5 subgroup;Small hydrophilic plant seed protein, conserved site;Small hydrophilic plant seed protein;
19	prot003	1	Min	43651	W4ZP51_WHEAT	W4ZP51	Uncharacterized protein OS=Triticum aestivum OX=4565 PE=4 SV=1	IPR038956;IPR022377;IPR000389;	Late embryogenesis abundant protein, LEA_5 subgroup;Small hydrophilic plant seed protein, conserved site;Small hydrophilic plant seed protein;
20	prot003	2	Mean	82588.5	W4ZP51_WHEAT	W4ZP51	Uncharacterized protein OS=Triticum aestivum OX=4565 PE=4 SV=1	IPR038956;IPR022377;IPR000389;	Late embryogenesis abundant protein, LEA_5 subgroup;Small hydrophilic plant seed protein, conserved site;Small hydrophilic plant seed protein;
21	prot003	3	Max	125149	W4ZP51_WHEAT	W4ZP51	Uncharacterized protein OS=Triticum aestivum OX=4565 PE=4 SV=1	IPR038956;IPR022377;IPR000389;	Late embryogenesis abundant protein, LEA_5 subgroup;Small hydrophilic plant seed protein, conserved site;Small hydrophilic plant seed protein;
22	prot003	4	LSD	21964.7	W4ZP51_WHEAT	W4ZP51	Uncharacterized protein OS=Triticum aestivum OX=4565 PE=4 SV=1	IPR038956;IPR022377;IPR000389;	Late embryogenesis abundant protein, LEA_5 subgroup;Small hydrophilic plant seed protein, conserved site;Small hydrophilic plant seed protein;
24	prot003	6	VarG	116423242.382***	W4ZP51_WHEAT	W4ZP51	Uncharacterized protein OS=Triticum aestivum OX=4565 PE=4 SV=1	IPR038956;IPR022377;IPR000389;	Late embryogenesis abundant protein, LEA_5 subgroup;Small hydrophilic plant seed protein, conserved site;Small hydrophilic plant seed protein;
25	prot003	7	VarGL	27536657.105ns	W4ZP51_WHEAT	W4ZP51	Uncharacterized protein OS=Triticum aestivum OX=4565 PE=4 SV=1	IPR038956;IPR022377;IPR000389;	Late embryogenesis abundant protein, LEA_5 subgroup;Small hydrophilic plant seed protein, conserved site;Small hydrophilic plant seed protein;
26	prot003	8	VarR	1.4562e+08	W4ZP51_WHEAT	W4ZP51	Uncharacterized protein OS=Triticum aestivum OX=4565 PE=4 SV=1	IPR038956;IPR022377;IPR000389;	Late embryogenesis abundant protein, LEA_5 subgroup;Small hydrophilic plant seed protein, conserved site;Small hydrophilic plant seed protein;
27	prot003	9	Heritability	0.66	W4ZP51_WHEAT	W4ZP51	Uncharacterized protein OS=Triticum aestivum OX=4565 PE=4 SV=1	IPR038956;IPR022377;IPR000389;	Late embryogenesis abundant protein, LEA_5 subgroup;Small hydrophilic plant seed protein, conserved site;Small hydrophilic plant seed protein;
28	prot004	1	Min	16587.6	A0A0A7AAG4_WHEAT	A0A0A7AAG4	Grain softness protein (Fragment) OS=Triticum aestivum OX=4565 GN=Gsp-1A PE=4 SV=1	IPR036312;IPR016140;	Bifunctional inhibitor/plant lipid transfer protein/seed storage helical domain superfamily;Bifunctional inhibitor/plant lipid transfer protein/seed storage helical domain;
29	prot004	2	Mean	43423	A0A0A7AAG4_WHEAT	A0A0A7AAG4	Grain softness protein (Fragment) OS=Triticum aestivum OX=4565 GN=Gsp-1A PE=4 SV=1	IPR036312;IPR016140;	Bifunctional inhibitor/plant lipid transfer protein/seed storage helical domain superfamily;Bifunctional inhibitor/plant lipid transfer protein/seed storage helical domain;
30	prot004	3	Max	69819	A0A0A7AAG4_WHEAT	A0A0A7AAG4	Grain softness protein (Fragment) OS=Triticum aestivum OX=4565 GN=Gsp-1A PE=4 SV=1	IPR036312;IPR016140;	Bifunctional inhibitor/plant lipid transfer protein/seed storage helical domain superfamily;Bifunctional inhibitor/plant lipid transfer protein/seed storage helical domain;
31	prot004	4	LSD	20557.4	A0A0A7AAG4_WHEAT	A0A0A7AAG4	Grain softness protein (Fragment) OS=Triticum aestivum OX=4565 GN=Gsp-1A PE=4 SV=1	IPR036312;IPR016140;	Bifunctional inhibitor/plant lipid transfer protein/seed storage helical domain superfamily;Bifunctional inhibitor/plant lipid transfer protein/seed storage helical domain;
33	prot004	6	VarG	21041757.1506*	A0A0A7AAG4_WHEAT	A0A0A7AAG4	Grain softness protein (Fragment) OS=Triticum aestivum OX=4565 GN=Gsp-1A PE=4 SV=1	IPR036312;IPR016140;	Bifunctional inhibitor/plant lipid transfer protein/seed storage helical domain superfamily;Bifunctional inhibitor/plant lipid transfer protein/seed storage helical domain;
34	prot004	7	VarGL	44108872.615ns	A0A0A7AAG4_WHEAT	A0A0A7AAG4	Grain softness protein (Fragment) OS=Triticum aestivum OX=4565 GN=Gsp-1A PE=4 SV=1	IPR036312;IPR016140;	Bifunctional inhibitor/plant lipid transfer protein/seed storage helical domain superfamily;Bifunctional inhibitor/plant lipid transfer protein/seed storage helical domain;
35	prot004	8	VarR	7.43115e+07	A0A0A7AAG4_WHEAT	A0A0A7AAG4	Grain softness protein (Fragment) OS=Triticum aestivum OX=4565 GN=Gsp-1A PE=4 SV=1	IPR036312;IPR016140;	Bifunctional inhibitor/plant lipid transfer protein/seed storage helical domain superfamily;Bifunctional inhibitor/plant lipid transfer protein/seed storage helical domain;
36	prot004	9	Heritability	0.31	A0A0A7AAG4_WHEAT	A0A0A7AAG4	Grain softness protein (Fragment) OS=Triticum aestivum OX=4565 GN=Gsp-1A PE=4 SV=1	IPR036312;IPR016140;	Bifunctional inhibitor/plant lipid transfer protein/seed storage helical domain superfamily;Bifunctional inhibitor/plant lipid transfer protein/seed storage helical domain;
37	prot005	1	Min	4829.23	A0A3B6IX62_WHEAT	A0A3B6IX62	Uncharacterized protein OS=Triticum aestivum OX=4565 PE=4 SV=1	IPR007011;	Late embryogenesis abundant protein, SMP subgroup domain;
38	prot005	2	Mean	8837.74	A0A3B6IX62_WHEAT	A0A3B6IX62	Uncharacterized protein OS=Triticum aestivum OX=4565 PE=4 SV=1	IPR007011;	Late embryogenesis abundant protein, SMP subgroup domain;
39	prot005	3	Max	11689.8	A0A3B6IX62_WHEAT	A0A3B6IX62	Uncharacterized protein OS=Triticum aestivum OX=4565 PE=4 SV=1	IPR007011;	Late embryogenesis abundant protein, SMP subgroup domain;
40	prot005	4	LSD	1704.93	A0A3B6IX62_WHEAT	A0A3B6IX62	Uncharacterized protein OS=Triticum aestivum OX=4565 PE=4 SV=1	IPR007011;	Late embryogenesis abundant protein, SMP subgroup domain;
42	prot005	6	VarG	1153379.1512***	A0A3B6IX62_WHEAT	A0A3B6IX62	Uncharacterized protein OS=Triticum aestivum OX=4565 PE=4 SV=1	IPR007011;	Late embryogenesis abundant protein, SMP subgroup domain;
43	prot005	7	VarGL	436879.26**	A0A3B6IX62_WHEAT	A0A3B6IX62	Uncharacterized protein OS=Triticum aestivum OX=4565 PE=4 SV=1	IPR007011;	Late embryogenesis abundant protein, SMP subgroup domain;
44	prot005	8	VarR	590854	A0A3B6IX62_WHEAT	A0A3B6IX62	Uncharacterized protein OS=Triticum aestivum OX=4565 PE=4 SV=1	IPR007011;	Late embryogenesis abundant protein, SMP subgroup domain;
45	prot005	9	Heritability	0.76	A0A3B6IX62_WHEAT	A0A3B6IX62	Uncharacterized protein OS=Triticum aestivum OX=4565 PE=4 SV=1	IPR007011;	Late embryogenesis abundant protein, SMP subgroup domain;
46	prot006	1	Min	11.64	ADH1_YEAST_CONTA	P00330	Contaminant, Alcohol dehydrogenase 1 (Alcohol dehydrogenase I) (YADH-1)		0
47	prot006	2	Mean	12.75	ADH1_YEAST_CONTA	P00330	Contaminant, Alcohol dehydrogenase 1 (Alcohol dehydrogenase I) (YADH-1)		0
48	prot006	3	Max	13.81	ADH1_YEAST_CONTA	P00330	Contaminant, Alcohol dehydrogenase 1 (Alcohol dehydrogenase I) (YADH-1)		0
49	prot006	4	LSD	1.08	ADH1_YEAST_CONTA	P00330	Contaminant, Alcohol dehydrogenase 1 (Alcohol dehydrogenase I) (YADH-1)		0
51	prot006	6	VarG	0.044*	ADH1_YEAST_CONTA	P00330	Contaminant, Alcohol dehydrogenase 1 (Alcohol dehydrogenase I) (YADH-1)		0
52	prot006	7	VarGL	0.0999ns	ADH1_YEAST_CONTA	P00330	Contaminant, Alcohol dehydrogenase 1 (Alcohol dehydrogenase I) (YADH-1)		0
53	prot006	8	VarR	0.2201	ADH1_YEAST_CONTA	P00330	Contaminant, Alcohol dehydrogenase 1 (Alcohol dehydrogenase I) (YADH-1)		0
54	prot006	9	Heritability	0.25	ADH1_YEAST_CONTA	P00330	Contaminant, Alcohol dehydrogenase 1 (Alcohol dehydrogenase I) (YADH-1)		0
55	prot007	1	Min	4900.74	A0A3B6HR26_WHEAT	A0A3B6HR26	Uncharacterized protein OS=Triticum aestivum OX=4565 PE=4 SV=1	IPR004238;	Late embryogenesis abundant protein, LEA_4 subgroup;
56	prot007	2	Mean	7653.53	A0A3B6HR26_WHEAT	A0A3B6HR26	Uncharacterized protein OS=Triticum aestivum OX=4565 PE=4 SV=1	IPR004238;	Late embryogenesis abundant protein, LEA_4 subgroup;
57	prot007	3	Max	10443.9	A0A3B6HR26_WHEAT	A0A3B6HR26	Uncharacterized protein OS=Triticum aestivum OX=4565 PE=4 SV=1	IPR004238;	Late embryogenesis abundant protein, LEA_4 subgroup;
58	prot007	4	LSD	1779.64	A0A3B6HR26_WHEAT	A0A3B6HR26	Uncharacterized protein OS=Triticum aestivum OX=4565 PE=4 SV=1	IPR004238;	Late embryogenesis abundant protein, LEA_4 subgroup;
60	prot007	6	VarG	1054732.7948***	A0A3B6HR26_WHEAT	A0A3B6HR26	Uncharacterized protein OS=Triticum aestivum OX=4565 PE=4 SV=1	IPR004238;	Late embryogenesis abundant protein, LEA_4 subgroup;
61	prot007	7	VarGL	632502.6398***	A0A3B6HR26_WHEAT	A0A3B6HR26	Uncharacterized protein OS=Triticum aestivum OX=4565 PE=4 SV=1	IPR004238;	Late embryogenesis abundant protein, LEA_4 subgroup;
62	prot007	8	VarR	436684	A0A3B6HR26_WHEAT	A0A3B6HR26	Uncharacterized protein OS=Triticum aestivum OX=4565 PE=4 SV=1	IPR004238;	Late embryogenesis abundant protein, LEA_4 subgroup;
63	prot007	9	Heritability	0.73	A0A3B6HR26_WHEAT	A0A3B6HR26	Uncharacterized protein OS=Triticum aestivum OX=4565 PE=4 SV=1	IPR004238;	Late embryogenesis abundant protein, LEA_4 subgroup;
64	prot008	1	Min	-3454.23	REHY_WHEAT	Q6W8Q2	1-Cys peroxiredoxin PER1 OS=Triticum aestivum OX=4565 GN=PER1 PE=2 SV=1	IPR000866;IPR024706;IPR019479;IPR036249;IPR013766;	Alkyl hydroperoxide reductase subunit C/ Thiol specific antioxidant;Peroxiredoxin, AhpC-type;Peroxiredoxin, C-terminal;Thioredoxin-like superfamily;Thioredoxin domain;
65	prot008	2	Mean	17073.9	REHY_WHEAT	Q6W8Q2	1-Cys peroxiredoxin PER1 OS=Triticum aestivum OX=4565 GN=PER1 PE=2 SV=1	IPR000866;IPR024706;IPR019479;IPR036249;IPR013766;	Alkyl hydroperoxide reductase subunit C/ Thiol specific antioxidant;Peroxiredoxin, AhpC-type;Peroxiredoxin, C-terminal;Thioredoxin-like superfamily;Thioredoxin domain;
66	prot008	3	Max	35841.4	REHY_WHEAT	Q6W8Q2	1-Cys peroxiredoxin PER1 OS=Triticum aestivum OX=4565 GN=PER1 PE=2 SV=1	IPR000866;IPR024706;IPR019479;IPR036249;IPR013766;	Alkyl hydroperoxide reductase subunit C/ Thiol specific antioxidant;Peroxiredoxin, AhpC-type;Peroxiredoxin, C-terminal;Thioredoxin-like superfamily;Thioredoxin domain;
67	prot008	4	LSD	7393.81	REHY_WHEAT	Q6W8Q2	1-Cys peroxiredoxin PER1 OS=Triticum aestivum OX=4565 GN=PER1 PE=2 SV=1	IPR000866;IPR024706;IPR019479;IPR036249;IPR013766;	Alkyl hydroperoxide reductase subunit C/ Thiol specific antioxidant;Peroxiredoxin, AhpC-type;Peroxiredoxin, C-terminal;Thioredoxin-like superfamily;Thioredoxin domain;
69	prot008	6	VarG	60811694.2239***	REHY_WHEAT	Q6W8Q2	1-Cys peroxiredoxin PER1 OS=Triticum aestivum OX=4565 GN=PER1 PE=2 SV=1	IPR000866;IPR024706;IPR019479;IPR036249;IPR013766;	Alkyl hydroperoxide reductase subunit C/ Thiol specific antioxidant;Peroxiredoxin, AhpC-type;Peroxiredoxin, C-terminal;Thioredoxin-like superfamily;Thioredoxin domain;
70	prot008	7	VarGL	2.0458ns	REHY_WHEAT	Q6W8Q2	1-Cys peroxiredoxin PER1 OS=Triticum aestivum OX=4565 GN=PER1 PE=2 SV=1	IPR000866;IPR024706;IPR019479;IPR036249;IPR013766;	Alkyl hydroperoxide reductase subunit C/ Thiol specific antioxidant;Peroxiredoxin, AhpC-type;Peroxiredoxin, C-terminal;Thioredoxin-like superfamily;Thioredoxin domain;
71	prot008	8	VarR	2.02166e+07	REHY_WHEAT	Q6W8Q2	1-Cys peroxiredoxin PER1 OS=Triticum aestivum OX=4565 GN=PER1 PE=2 SV=1	IPR000866;IPR024706;IPR019479;IPR036249;IPR013766;	Alkyl hydroperoxide reductase subunit C/ Thiol specific antioxidant;Peroxiredoxin, AhpC-type;Peroxiredoxin, C-terminal;Thioredoxin-like superfamily;Thioredoxin domain;
72	prot008	9	Heritability	0.9	REHY_WHEAT	Q6W8Q2	1-Cys peroxiredoxin PER1 OS=Triticum aestivum OX=4565 GN=PER1 PE=2 SV=1	IPR000866;IPR024706;IPR019479;IPR036249;IPR013766;	Alkyl hydroperoxide reductase subunit C/ Thiol specific antioxidant;Peroxiredoxin, AhpC-type;Peroxiredoxin, C-terminal;Thioredoxin-like superfamily;Thioredoxin domain;
73	prot009	1	Min	-5655.54	H2DLU3_WHEAT	H2DLU3	Puroindoline b protein OS=Triticum aestivum OX=4565 GN=Pinb-D1 PE=4 SV=1	IPR006106;IPR036312;IPR016140;	Cereal seed allergen/grain softness/trypsin and alpha-amylase inhibitor;Bifunctional inhibitor/plant lipid transfer protein/seed storage helical domain superfamily;Bifunctional inhibitor/plant lipid transfer protein/seed storage helical domain;
74	prot009	2	Mean	26074.9	H2DLU3_WHEAT	H2DLU3	Puroindoline b protein OS=Triticum aestivum OX=4565 GN=Pinb-D1 PE=4 SV=1	IPR006106;IPR036312;IPR016140;	Cereal seed allergen/grain softness/trypsin and alpha-amylase inhibitor;Bifunctional inhibitor/plant lipid transfer protein/seed storage helical domain superfamily;Bifunctional inhibitor/plant lipid transfer protein/seed storage helical domain;
75	prot009	3	Max	65739.8	H2DLU3_WHEAT	H2DLU3	Puroindoline b protein OS=Triticum aestivum OX=4565 GN=Pinb-D1 PE=4 SV=1	IPR006106;IPR036312;IPR016140;	Cereal seed allergen/grain softness/trypsin and alpha-amylase inhibitor;Bifunctional inhibitor/plant lipid transfer protein/seed storage helical domain superfamily;Bifunctional inhibitor/plant lipid transfer protein/seed storage helical domain;
76	prot009	4	LSD	13906.7	H2DLU3_WHEAT	H2DLU3	Puroindoline b protein OS=Triticum aestivum OX=4565 GN=Pinb-D1 PE=4 SV=1	IPR006106;IPR036312;IPR016140;	Cereal seed allergen/grain softness/trypsin and alpha-amylase inhibitor;Bifunctional inhibitor/plant lipid transfer protein/seed storage helical domain superfamily;Bifunctional inhibitor/plant lipid transfer protein/seed storage helical domain;
78	prot009	6	VarG	281213740.2282***	H2DLU3_WHEAT	H2DLU3	Puroindoline b protein OS=Triticum aestivum OX=4565 GN=Pinb-D1 PE=4 SV=1	IPR006106;IPR036312;IPR016140;	Cereal seed allergen/grain softness/trypsin and alpha-amylase inhibitor;Bifunctional inhibitor/plant lipid transfer protein/seed storage helical domain superfamily;Bifunctional inhibitor/plant lipid transfer protein/seed storage helical domain;
79	prot009	7	VarGL	4.6786ns	H2DLU3_WHEAT	H2DLU3	Puroindoline b protein OS=Triticum aestivum OX=4565 GN=Pinb-D1 PE=4 SV=1	IPR006106;IPR036312;IPR016140;	Cereal seed allergen/grain softness/trypsin and alpha-amylase inhibitor;Bifunctional inhibitor/plant lipid transfer protein/seed storage helical domain superfamily;Bifunctional inhibitor/plant lipid transfer protein/seed storage helical domain;
80	prot009	8	VarR	6.38605e+07	H2DLU3_WHEAT	H2DLU3	Puroindoline b protein OS=Triticum aestivum OX=4565 GN=Pinb-D1 PE=4 SV=1	IPR006106;IPR036312;IPR016140;	Cereal seed allergen/grain softness/trypsin and alpha-amylase inhibitor;Bifunctional inhibitor/plant lipid transfer protein/seed storage helical domain superfamily;Bifunctional inhibitor/plant lipid transfer protein/seed storage helical domain;
81	prot009	9	Heritability	0.92	H2DLU3_WHEAT	H2DLU3	Puroindoline b protein OS=Triticum aestivum OX=4565 GN=Pinb-D1 PE=4 SV=1	IPR006106;IPR036312;IPR016140;	Cereal seed allergen/grain softness/trypsin and alpha-amylase inhibitor;Bifunctional inhibitor/plant lipid transfer protein/seed storage helical domain superfamily;Bifunctional inhibitor/plant lipid transfer protein/seed storage helical domain;
82	prot010	1	Min	7945.24	A0A3B6RKV2_WHEAT	A0A3B6RKV2	Uncharacterized protein OS=Triticum aestivum OX=4565 PE=4 SV=1		0
83	prot010	2	Mean	12421.2	A0A3B6RKV2_WHEAT	A0A3B6RKV2	Uncharacterized protein OS=Triticum aestivum OX=4565 PE=4 SV=1		0
84	prot010	3	Max	17361.2	A0A3B6RKV2_WHEAT	A0A3B6RKV2	Uncharacterized protein OS=Triticum aestivum OX=4565 PE=4 SV=1		0
85	prot010	4	LSD	3341.48	A0A3B6RKV2_WHEAT	A0A3B6RKV2	Uncharacterized protein OS=Triticum aestivum OX=4565 PE=4 SV=1		0
87	prot010	6	VarG	1306556.0462***	A0A3B6RKV2_WHEAT	A0A3B6RKV2	Uncharacterized protein OS=Triticum aestivum OX=4565 PE=4 SV=1		0
88	prot010	7	VarGL	2423243.4748***	A0A3B6RKV2_WHEAT	A0A3B6RKV2	Uncharacterized protein OS=Triticum aestivum OX=4565 PE=4 SV=1		0
89	prot010	8	VarR	1.46997e+06	A0A3B6RKV2_WHEAT	A0A3B6RKV2	Uncharacterized protein OS=Triticum aestivum OX=4565 PE=4 SV=1		0
90	prot010	9	Heritability	0.48	A0A3B6RKV2_WHEAT	A0A3B6RKV2	Uncharacterized protein OS=Triticum aestivum OX=4565 PE=4 SV=1		0
91	prot011	1	Min	4236.91	A0A3B6HRX1_WHEAT	A0A3B6HRX1	Uncharacterized protein OS=Triticum aestivum OX=4565 PE=4 SV=1	IPR007011;	Late embryogenesis abundant protein, SMP subgroup domain;
92	prot011	2	Mean	6969.87	A0A3B6HRX1_WHEAT	A0A3B6HRX1	Uncharacterized protein OS=Triticum aestivum OX=4565 PE=4 SV=1	IPR007011;	Late embryogenesis abundant protein, SMP subgroup domain;
93	prot011	3	Max	10033.5	A0A3B6HRX1_WHEAT	A0A3B6HRX1	Uncharacterized protein OS=Triticum aestivum OX=4565 PE=4 SV=1	IPR007011;	Late embryogenesis abundant protein, SMP subgroup domain;
94	prot011	4	LSD	1906.89	A0A3B6HRX1_WHEAT	A0A3B6HRX1	Uncharacterized protein OS=Triticum aestivum OX=4565 PE=4 SV=1	IPR007011;	Late embryogenesis abundant protein, SMP subgroup domain;
96	prot011	6	VarG	863839.4763***	A0A3B6HRX1_WHEAT	A0A3B6HRX1	Uncharacterized protein OS=Triticum aestivum OX=4565 PE=4 SV=1	IPR007011;	Late embryogenesis abundant protein, SMP subgroup domain;
97	prot011	7	VarGL	972488.9252***	A0A3B6HRX1_WHEAT	A0A3B6HRX1	Uncharacterized protein OS=Triticum aestivum OX=4565 PE=4 SV=1	IPR007011;	Late embryogenesis abundant protein, SMP subgroup domain;
98	prot011	8	VarR	284839	A0A3B6HRX1_WHEAT	A0A3B6HRX1	Uncharacterized protein OS=Triticum aestivum OX=4565 PE=4 SV=1	IPR007011;	Late embryogenesis abundant protein, SMP subgroup domain;
99	prot011	9	Heritability	0.66	A0A3B6HRX1_WHEAT	A0A3B6HRX1	Uncharacterized protein OS=Triticum aestivum OX=4565 PE=4 SV=1	IPR007011;	Late embryogenesis abundant protein, SMP subgroup domain;
100	prot012	1	Min	23387.5	A0A3B5ZRA1_WHEAT	A0A3B5ZRA1	Uncharacterized protein OS=Triticum aestivum OX=4565 PE=4 SV=1	IPR036291;IPR020904;IPR002347;	NAD(P)-binding domain superfamily;Short-chain dehydrogenase/reductase, conserved site;Short-chain dehydrogenase/reductase SDR;
101	prot012	2	Mean	48968.4	A0A3B5ZRA1_WHEAT	A0A3B5ZRA1	Uncharacterized protein OS=Triticum aestivum OX=4565 PE=4 SV=1	IPR036291;IPR020904;IPR002347;	NAD(P)-binding domain superfamily;Short-chain dehydrogenase/reductase, conserved site;Short-chain dehydrogenase/reductase SDR;
102	prot012	3	Max	68995.9	A0A3B5ZRA1_WHEAT	A0A3B5ZRA1	Uncharacterized protein OS=Triticum aestivum OX=4565 PE=4 SV=1	IPR036291;IPR020904;IPR002347;	NAD(P)-binding domain superfamily;Short-chain dehydrogenase/reductase, conserved site;Short-chain dehydrogenase/reductase SDR;
103	prot012	4	LSD	8846.34	A0A3B5ZRA1_WHEAT	A0A3B5ZRA1	Uncharacterized protein OS=Triticum aestivum OX=4565 PE=4 SV=1	IPR036291;IPR020904;IPR002347;	NAD(P)-binding domain superfamily;Short-chain dehydrogenase/reductase, conserved site;Short-chain dehydrogenase/reductase SDR;
105	prot012	6	VarG	56816019.2798***	A0A3B5ZRA1_WHEAT	A0A3B5ZRA1	Uncharacterized protein OS=Triticum aestivum OX=4565 PE=4 SV=1	IPR036291;IPR020904;IPR002347;	NAD(P)-binding domain superfamily;Short-chain dehydrogenase/reductase, conserved site;Short-chain dehydrogenase/reductase SDR;
106	prot012	7	VarGL	2.7878ns	A0A3B5ZRA1_WHEAT	A0A3B5ZRA1	Uncharacterized protein OS=Triticum aestivum OX=4565 PE=4 SV=1	IPR036291;IPR020904;IPR002347;	NAD(P)-binding domain superfamily;Short-chain dehydrogenase/reductase, conserved site;Short-chain dehydrogenase/reductase SDR;
107	prot012	8	VarR	2.75498e+07	A0A3B5ZRA1_WHEAT	A0A3B5ZRA1	Uncharacterized protein OS=Triticum aestivum OX=4565 PE=4 SV=1	IPR036291;IPR020904;IPR002347;	NAD(P)-binding domain superfamily;Short-chain dehydrogenase/reductase, conserved site;Short-chain dehydrogenase/reductase SDR;
108	prot012	9	Heritability	0.85	A0A3B5ZRA1_WHEAT	A0A3B5ZRA1	Uncharacterized protein OS=Triticum aestivum OX=4565 PE=4 SV=1	IPR036291;IPR020904;IPR002347;	NAD(P)-binding domain superfamily;Short-chain dehydrogenase/reductase, conserved site;Short-chain dehydrogenase/reductase SDR;
109	prot013	1	Min	13.08	W5D637_WHEAT	W5D637	Uncharacterized protein OS=Triticum aestivum OX=4565 GN=TRAES_3BF058900010CFD_c1 PE=4 SV=1		0
110	prot013	2	Mean	14.5	W5D637_WHEAT	W5D637	Uncharacterized protein OS=Triticum aestivum OX=4565 GN=TRAES_3BF058900010CFD_c1 PE=4 SV=1		0
111	prot013	3	Max	14.92	W5D637_WHEAT	W5D637	Uncharacterized protein OS=Triticum aestivum OX=4565 GN=TRAES_3BF058900010CFD_c1 PE=4 SV=1		0
112	prot013	4	LSD	0.38	W5D637_WHEAT	W5D637	Uncharacterized protein OS=Triticum aestivum OX=4565 GN=TRAES_3BF058900010CFD_c1 PE=4 SV=1		0
114	prot013	6	VarG	0.0515***	W5D637_WHEAT	W5D637	Uncharacterized protein OS=Triticum aestivum OX=4565 GN=TRAES_3BF058900010CFD_c1 PE=4 SV=1		0
115	prot013	7	VarGL	0.0144*	W5D637_WHEAT	W5D637	Uncharacterized protein OS=Triticum aestivum OX=4565 GN=TRAES_3BF058900010CFD_c1 PE=4 SV=1		0
116	prot013	8	VarR	0.0349	W5D637_WHEAT	W5D637	Uncharacterized protein OS=Triticum aestivum OX=4565 GN=TRAES_3BF058900010CFD_c1 PE=4 SV=1		0
117	prot013	9	Heritability	0.74	W5D637_WHEAT	W5D637	Uncharacterized protein OS=Triticum aestivum OX=4565 GN=TRAES_3BF058900010CFD_c1 PE=4 SV=1		0
118	prot014	1	Min	1791.54	A0A3B6RHN6_WHEAT	A0A3B6RHN6	Uncharacterized protein OS=Triticum aestivum OX=4565 PE=4 SV=1	IPR029063;IPR002935;	S-adenosyl-L-methionine-dependent methyltransferase;Class I-like SAM-dependent O-methyltransferase;
119	prot014	2	Mean	3365.08	A0A3B6RHN6_WHEAT	A0A3B6RHN6	Uncharacterized protein OS=Triticum aestivum OX=4565 PE=4 SV=1	IPR029063;IPR002935;	S-adenosyl-L-methionine-dependent methyltransferase;Class I-like SAM-dependent O-methyltransferase;
120	prot014	3	Max	4925.77	A0A3B6RHN6_WHEAT	A0A3B6RHN6	Uncharacterized protein OS=Triticum aestivum OX=4565 PE=4 SV=1	IPR029063;IPR002935;	S-adenosyl-L-methionine-dependent methyltransferase;Class I-like SAM-dependent O-methyltransferase;
121	prot014	4	LSD	1481.97	A0A3B6RHN6_WHEAT	A0A3B6RHN6	Uncharacterized protein OS=Triticum aestivum OX=4565 PE=4 SV=1	IPR029063;IPR002935;	S-adenosyl-L-methionine-dependent methyltransferase;Class I-like SAM-dependent O-methyltransferase;
123	prot014	6	VarG	77494.42ns	A0A3B6RHN6_WHEAT	A0A3B6RHN6	Uncharacterized protein OS=Triticum aestivum OX=4565 PE=4 SV=1	IPR029063;IPR002935;	S-adenosyl-L-methionine-dependent methyltransferase;Class I-like SAM-dependent O-methyltransferase;
124	prot014	7	VarGL	73651.4218ns	A0A3B6RHN6_WHEAT	A0A3B6RHN6	Uncharacterized protein OS=Triticum aestivum OX=4565 PE=4 SV=1	IPR029063;IPR002935;	S-adenosyl-L-methionine-dependent methyltransferase;Class I-like SAM-dependent O-methyltransferase;
125	prot014	8	VarR	434700	A0A3B6RHN6_WHEAT	A0A3B6RHN6	Uncharacterized protein OS=Triticum aestivum OX=4565 PE=4 SV=1	IPR029063;IPR002935;	S-adenosyl-L-methionine-dependent methyltransferase;Class I-like SAM-dependent O-methyltransferase;
126	prot014	9	Heritability	0.23	A0A3B6RHN6_WHEAT	A0A3B6RHN6	Uncharacterized protein OS=Triticum aestivum OX=4565 PE=4 SV=1	IPR029063;IPR002935;	S-adenosyl-L-methionine-dependent methyltransferase;Class I-like SAM-dependent O-methyltransferase;
127	prot015	1	Min	3632.48	A0A3B6TU18_WHEAT	A0A3B6TU18	Uncharacterized protein OS=Triticum aestivum OX=4565 PE=4 SV=1	IPR007011;	Late embryogenesis abundant protein, SMP subgroup domain;
128	prot015	2	Mean	6694.61	A0A3B6TU18_WHEAT	A0A3B6TU18	Uncharacterized protein OS=Triticum aestivum OX=4565 PE=4 SV=1	IPR007011;	Late embryogenesis abundant protein, SMP subgroup domain;
129	prot015	3	Max	10038.7	A0A3B6TU18_WHEAT	A0A3B6TU18	Uncharacterized protein OS=Triticum aestivum OX=4565 PE=4 SV=1	IPR007011;	Late embryogenesis abundant protein, SMP subgroup domain;
130	prot015	4	LSD	2313.76	A0A3B6TU18_WHEAT	A0A3B6TU18	Uncharacterized protein OS=Triticum aestivum OX=4565 PE=4 SV=1	IPR007011;	Late embryogenesis abundant protein, SMP subgroup domain;
132	prot015	6	VarG	907519.1076***	A0A3B6TU18_WHEAT	A0A3B6TU18	Uncharacterized protein OS=Triticum aestivum OX=4565 PE=4 SV=1	IPR007011;	Late embryogenesis abundant protein, SMP subgroup domain;
133	prot015	7	VarGL	443796.7169ns	A0A3B6TU18_WHEAT	A0A3B6TU18	Uncharacterized protein OS=Triticum aestivum OX=4565 PE=4 SV=1	IPR007011;	Late embryogenesis abundant protein, SMP subgroup domain;
134	prot015	8	VarR	1.14211e+06	A0A3B6TU18_WHEAT	A0A3B6TU18	Uncharacterized protein OS=Triticum aestivum OX=4565 PE=4 SV=1	IPR007011;	Late embryogenesis abundant protein, SMP subgroup domain;
135	prot015	9	Heritability	0.58	A0A3B6TU18_WHEAT	A0A3B6TU18	Uncharacterized protein OS=Triticum aestivum OX=4565 PE=4 SV=1	IPR007011;	Late embryogenesis abundant protein, SMP subgroup domain;
136	prot016	1	Min	195355	A0A3B6KNF4_WHEAT	A0A3B6KNF4	Uncharacterized protein OS=Triticum aestivum OX=4565 PE=4 SV=1	IPR006045;IPR014710;IPR011051;	Cupin 1;RmlC-like jelly roll fold;RmlC-like cupin domain superfamily;
137	prot016	2	Mean	269604	A0A3B6KNF4_WHEAT	A0A3B6KNF4	Uncharacterized protein OS=Triticum aestivum OX=4565 PE=4 SV=1	IPR006045;IPR014710;IPR011051;	Cupin 1;RmlC-like jelly roll fold;RmlC-like cupin domain superfamily;
138	prot016	3	Max	400557	A0A3B6KNF4_WHEAT	A0A3B6KNF4	Uncharacterized protein OS=Triticum aestivum OX=4565 PE=4 SV=1	IPR006045;IPR014710;IPR011051;	Cupin 1;RmlC-like jelly roll fold;RmlC-like cupin domain superfamily;
139	prot016	4	LSD	64770.7	A0A3B6KNF4_WHEAT	A0A3B6KNF4	Uncharacterized protein OS=Triticum aestivum OX=4565 PE=4 SV=1	IPR006045;IPR014710;IPR011051;	Cupin 1;RmlC-like jelly roll fold;RmlC-like cupin domain superfamily;
141	prot016	6	VarG	1098536126.4392***	A0A3B6KNF4_WHEAT	A0A3B6KNF4	Uncharacterized protein OS=Triticum aestivum OX=4565 PE=4 SV=1	IPR006045;IPR014710;IPR011051;	Cupin 1;RmlC-like jelly roll fold;RmlC-like cupin domain superfamily;
142	prot016	7	VarGL	309705054.8111ns	A0A3B6KNF4_WHEAT	A0A3B6KNF4	Uncharacterized protein OS=Triticum aestivum OX=4565 PE=4 SV=1	IPR006045;IPR014710;IPR011051;	Cupin 1;RmlC-like jelly roll fold;RmlC-like cupin domain superfamily;
143	prot016	8	VarR	1.13052e+09	A0A3B6KNF4_WHEAT	A0A3B6KNF4	Uncharacterized protein OS=Triticum aestivum OX=4565 PE=4 SV=1	IPR006045;IPR014710;IPR011051;	Cupin 1;RmlC-like jelly roll fold;RmlC-like cupin domain superfamily;
144	prot016	9	Heritability	0.68	A0A3B6KNF4_WHEAT	A0A3B6KNF4	Uncharacterized protein OS=Triticum aestivum OX=4565 PE=4 SV=1	IPR006045;IPR014710;IPR011051;	Cupin 1;RmlC-like jelly roll fold;RmlC-like cupin domain superfamily;
145	prot017	1	Min	11.1	G1E6K7_WHEAT	G1E6K7	High molecular weight glutenin subunit Dx5 (Fragment) OS=Triticum aestivum OX=4565 GN=HMW-GS PE=4 SV=1	IPR036312;IPR001419;	Bifunctional inhibitor/plant lipid transfer protein/seed storage helical domain superfamily;HMW glutenin;
146	prot017	2	Mean	12.87	G1E6K7_WHEAT	G1E6K7	High molecular weight glutenin subunit Dx5 (Fragment) OS=Triticum aestivum OX=4565 GN=HMW-GS PE=4 SV=1	IPR036312;IPR001419;	Bifunctional inhibitor/plant lipid transfer protein/seed storage helical domain superfamily;HMW glutenin;
147	prot017	3	Max	14.16	G1E6K7_WHEAT	G1E6K7	High molecular weight glutenin subunit Dx5 (Fragment) OS=Triticum aestivum OX=4565 GN=HMW-GS PE=4 SV=1	IPR036312;IPR001419;	Bifunctional inhibitor/plant lipid transfer protein/seed storage helical domain superfamily;HMW glutenin;
148	prot017	4	LSD	0.86	G1E6K7_WHEAT	G1E6K7	High molecular weight glutenin subunit Dx5 (Fragment) OS=Triticum aestivum OX=4565 GN=HMW-GS PE=4 SV=1	IPR036312;IPR001419;	Bifunctional inhibitor/plant lipid transfer protein/seed storage helical domain superfamily;HMW glutenin;
150	prot017	6	VarG	0.2935***	G1E6K7_WHEAT	G1E6K7	High molecular weight glutenin subunit Dx5 (Fragment) OS=Triticum aestivum OX=4565 GN=HMW-GS PE=4 SV=1	IPR036312;IPR001419;	Bifunctional inhibitor/plant lipid transfer protein/seed storage helical domain superfamily;HMW glutenin;
151	prot017	7	VarGL	0.0184ns	G1E6K7_WHEAT	G1E6K7	High molecular weight glutenin subunit Dx5 (Fragment) OS=Triticum aestivum OX=4565 GN=HMW-GS PE=4 SV=1	IPR036312;IPR001419;	Bifunctional inhibitor/plant lipid transfer protein/seed storage helical domain superfamily;HMW glutenin;
152	prot017	8	VarR	0.237	G1E6K7_WHEAT	G1E6K7	High molecular weight glutenin subunit Dx5 (Fragment) OS=Triticum aestivum OX=4565 GN=HMW-GS PE=4 SV=1	IPR036312;IPR001419;	Bifunctional inhibitor/plant lipid transfer protein/seed storage helical domain superfamily;HMW glutenin;
153	prot017	9	Heritability	0.76	G1E6K7_WHEAT	G1E6K7	High molecular weight glutenin subunit Dx5 (Fragment) OS=Triticum aestivum OX=4565 GN=HMW-GS PE=4 SV=1	IPR036312;IPR001419;	Bifunctional inhibitor/plant lipid transfer protein/seed storage helical domain superfamily;HMW glutenin;
154	prot018	1	Min	3177.55	F4Y589_WHEAT	F4Y589	Heat shock protein 90 OS=Triticum aestivum OX=4565 GN=Hsp90.1-A1 PE=2 SV=1	IPR003594;IPR036890;IPR019805;IPR037196;IPR001404;IPR020575;IPR020568;	Histidine kinase/HSP90-like ATPase;Histidine kinase/HSP90-like ATPase superfamily;Heat shock protein Hsp90, conserved site;HSP90, C-terminal domain;Heat shock protein Hsp90 family;Heat shock protein Hsp90, N-terminal;Ribosomal protein S5 domain 2-type fold;
155	prot018	2	Mean	5683.89	F4Y589_WHEAT	F4Y589	Heat shock protein 90 OS=Triticum aestivum OX=4565 GN=Hsp90.1-A1 PE=2 SV=1	IPR003594;IPR036890;IPR019805;IPR037196;IPR001404;IPR020575;IPR020568;	Histidine kinase/HSP90-like ATPase;Histidine kinase/HSP90-like ATPase superfamily;Heat shock protein Hsp90, conserved site;HSP90, C-terminal domain;Heat shock protein Hsp90 family;Heat shock protein Hsp90, N-terminal;Ribosomal protein S5 domain 2-type fold;
156	prot018	3	Max	8646.19	F4Y589_WHEAT	F4Y589	Heat shock protein 90 OS=Triticum aestivum OX=4565 GN=Hsp90.1-A1 PE=2 SV=1	IPR003594;IPR036890;IPR019805;IPR037196;IPR001404;IPR020575;IPR020568;	Histidine kinase/HSP90-like ATPase;Histidine kinase/HSP90-like ATPase superfamily;Heat shock protein Hsp90, conserved site;HSP90, C-terminal domain;Heat shock protein Hsp90 family;Heat shock protein Hsp90, N-terminal;Ribosomal protein S5 domain 2-type fold;
157	prot018	4	LSD	1578.12	F4Y589_WHEAT	F4Y589	Heat shock protein 90 OS=Triticum aestivum OX=4565 GN=Hsp90.1-A1 PE=2 SV=1	IPR003594;IPR036890;IPR019805;IPR037196;IPR001404;IPR020575;IPR020568;	Histidine kinase/HSP90-like ATPase;Histidine kinase/HSP90-like ATPase superfamily;Heat shock protein Hsp90, conserved site;HSP90, C-terminal domain;Heat shock protein Hsp90 family;Heat shock protein Hsp90, N-terminal;Ribosomal protein S5 domain 2-type fold;
159	prot018	6	VarG	461422.7441***	F4Y589_WHEAT	F4Y589	Heat shock protein 90 OS=Triticum aestivum OX=4565 GN=Hsp90.1-A1 PE=2 SV=1	IPR003594;IPR036890;IPR019805;IPR037196;IPR001404;IPR020575;IPR020568;	Histidine kinase/HSP90-like ATPase;Histidine kinase/HSP90-like ATPase superfamily;Heat shock protein Hsp90, conserved site;HSP90, C-terminal domain;Heat shock protein Hsp90 family;Heat shock protein Hsp90, N-terminal;Ribosomal protein S5 domain 2-type fold;
160	prot018	7	VarGL	78854.7605ns	F4Y589_WHEAT	F4Y589	Heat shock protein 90 OS=Triticum aestivum OX=4565 GN=Hsp90.1-A1 PE=2 SV=1	IPR003594;IPR036890;IPR019805;IPR037196;IPR001404;IPR020575;IPR020568;	Histidine kinase/HSP90-like ATPase;Histidine kinase/HSP90-like ATPase superfamily;Heat shock protein Hsp90, conserved site;HSP90, C-terminal domain;Heat shock protein Hsp90 family;Heat shock protein Hsp90, N-terminal;Ribosomal protein S5 domain 2-type fold;
161	prot018	8	VarR	777236	F4Y589_WHEAT	F4Y589	Heat shock protein 90 OS=Triticum aestivum OX=4565 GN=Hsp90.1-A1 PE=2 SV=1	IPR003594;IPR036890;IPR019805;IPR037196;IPR001404;IPR020575;IPR020568;	Histidine kinase/HSP90-like ATPase;Histidine kinase/HSP90-like ATPase superfamily;Heat shock protein Hsp90, conserved site;HSP90, C-terminal domain;Heat shock protein Hsp90 family;Heat shock protein Hsp90, N-terminal;Ribosomal protein S5 domain 2-type fold;
162	prot018	9	Heritability	0.6	F4Y589_WHEAT	F4Y589	Heat shock protein 90 OS=Triticum aestivum OX=4565 GN=Hsp90.1-A1 PE=2 SV=1	IPR003594;IPR036890;IPR019805;IPR037196;IPR001404;IPR020575;IPR020568;	Histidine kinase/HSP90-like ATPase;Histidine kinase/HSP90-like ATPase superfamily;Heat shock protein Hsp90, conserved site;HSP90, C-terminal domain;Heat shock protein Hsp90 family;Heat shock protein Hsp90, N-terminal;Ribosomal protein S5 domain 2-type fold;
163	prot019	1	Min	8108.55	A0A3B5Y5E3_WHEAT	A0A3B5Y5E3	Uncharacterized protein OS=Triticum aestivum OX=4565 PE=4 SV=1		0
164	prot019	2	Mean	13860.9	A0A3B5Y5E3_WHEAT	A0A3B5Y5E3	Uncharacterized protein OS=Triticum aestivum OX=4565 PE=4 SV=1		0
165	prot019	3	Max	18995	A0A3B5Y5E3_WHEAT	A0A3B5Y5E3	Uncharacterized protein OS=Triticum aestivum OX=4565 PE=4 SV=1		0
166	prot019	4	LSD	2679.92	A0A3B5Y5E3_WHEAT	A0A3B5Y5E3	Uncharacterized protein OS=Triticum aestivum OX=4565 PE=4 SV=1		0
168	prot019	6	VarG	1992703.555***	A0A3B5Y5E3_WHEAT	A0A3B5Y5E3	Uncharacterized protein OS=Triticum aestivum OX=4565 PE=4 SV=1		0
169	prot019	7	VarGL	352094.3788ns	A0A3B5Y5E3_WHEAT	A0A3B5Y5E3	Uncharacterized protein OS=Triticum aestivum OX=4565 PE=4 SV=1		0
170	prot019	8	VarR	2.10063e+06	A0A3B5Y5E3_WHEAT	A0A3B5Y5E3	Uncharacterized protein OS=Triticum aestivum OX=4565 PE=4 SV=1		0
171	prot019	9	Heritability	0.69	A0A3B5Y5E3_WHEAT	A0A3B5Y5E3	Uncharacterized protein OS=Triticum aestivum OX=4565 PE=4 SV=1		0
172	prot020	1	Min	1589.72	A0A3B6H2L0_WHEAT	A0A3B6H2L0	Peroxidase OS=Triticum aestivum OX=4565 PE=3 SV=1	IPR002016;IPR010255;IPR000823;IPR019794;IPR019793;IPR033905;	Haem peroxidase;Haem peroxidase superfamily;Plant peroxidase;Peroxidase, active site;Peroxidases heam-ligand binding site;Secretory peroxidase;
173	prot020	2	Mean	2415.67	A0A3B6H2L0_WHEAT	A0A3B6H2L0	Peroxidase OS=Triticum aestivum OX=4565 PE=3 SV=1	IPR002016;IPR010255;IPR000823;IPR019794;IPR019793;IPR033905;	Haem peroxidase;Haem peroxidase superfamily;Plant peroxidase;Peroxidase, active site;Peroxidases heam-ligand binding site;Secretory peroxidase;
174	prot020	3	Max	4156.67	A0A3B6H2L0_WHEAT	A0A3B6H2L0	Peroxidase OS=Triticum aestivum OX=4565 PE=3 SV=1	IPR002016;IPR010255;IPR000823;IPR019794;IPR019793;IPR033905;	Haem peroxidase;Haem peroxidase superfamily;Plant peroxidase;Peroxidase, active site;Peroxidases heam-ligand binding site;Secretory peroxidase;
175	prot020	4	LSD	1090.43	A0A3B6H2L0_WHEAT	A0A3B6H2L0	Peroxidase OS=Triticum aestivum OX=4565 PE=3 SV=1	IPR002016;IPR010255;IPR000823;IPR019794;IPR019793;IPR033905;	Haem peroxidase;Haem peroxidase superfamily;Plant peroxidase;Peroxidase, active site;Peroxidases heam-ligand binding site;Secretory peroxidase;
177	prot020	6	VarG	12380.4723ns	A0A3B6H2L0_WHEAT	A0A3B6H2L0	Peroxidase OS=Triticum aestivum OX=4565 PE=3 SV=1	IPR002016;IPR010255;IPR000823;IPR019794;IPR019793;IPR033905;	Haem peroxidase;Haem peroxidase superfamily;Plant peroxidase;Peroxidase, active site;Peroxidases heam-ligand binding site;Secretory peroxidase;
178	prot020	7	VarGL	133161.2102ns	A0A3B6H2L0_WHEAT	A0A3B6H2L0	Peroxidase OS=Triticum aestivum OX=4565 PE=3 SV=1	IPR002016;IPR010255;IPR000823;IPR019794;IPR019793;IPR033905;	Haem peroxidase;Haem peroxidase superfamily;Plant peroxidase;Peroxidase, active site;Peroxidases heam-ligand binding site;Secretory peroxidase;
179	prot020	8	VarR	186503	A0A3B6H2L0_WHEAT	A0A3B6H2L0	Peroxidase OS=Triticum aestivum OX=4565 PE=3 SV=1	IPR002016;IPR010255;IPR000823;IPR019794;IPR019793;IPR033905;	Haem peroxidase;Haem peroxidase superfamily;Plant peroxidase;Peroxidase, active site;Peroxidases heam-ligand binding site;Secretory peroxidase;
180	prot020	9	Heritability	0.08	A0A3B6H2L0_WHEAT	A0A3B6H2L0	Peroxidase OS=Triticum aestivum OX=4565 PE=3 SV=1	IPR002016;IPR010255;IPR000823;IPR019794;IPR019793;IPR033905;	Haem peroxidase;Haem peroxidase superfamily;Plant peroxidase;Peroxidase, active site;Peroxidases heam-ligand binding site;Secretory peroxidase;
181	prot021	1	Min	6332.05	A0A3B6JGH7_WHEAT	A0A3B6JGH7	Uncharacterized protein OS=Triticum aestivum OX=4565 PE=3 SV=1	IPR000167;IPR030513;	Dehydrin;Dehydrin, conserved site;
182	prot021	2	Mean	13489.2	A0A3B6JGH7_WHEAT	A0A3B6JGH7	Uncharacterized protein OS=Triticum aestivum OX=4565 PE=3 SV=1	IPR000167;IPR030513;	Dehydrin;Dehydrin, conserved site;
183	prot021	3	Max	27489.4	A0A3B6JGH7_WHEAT	A0A3B6JGH7	Uncharacterized protein OS=Triticum aestivum OX=4565 PE=3 SV=1	IPR000167;IPR030513;	Dehydrin;Dehydrin, conserved site;
184	prot021	4	LSD	5003.81	A0A3B6JGH7_WHEAT	A0A3B6JGH7	Uncharacterized protein OS=Triticum aestivum OX=4565 PE=3 SV=1	IPR000167;IPR030513;	Dehydrin;Dehydrin, conserved site;
186	prot021	6	VarG	15134961.6245***	A0A3B6JGH7_WHEAT	A0A3B6JGH7	Uncharacterized protein OS=Triticum aestivum OX=4565 PE=3 SV=1	IPR000167;IPR030513;	Dehydrin;Dehydrin, conserved site;
187	prot021	7	VarGL	2309205.8678ns	A0A3B6JGH7_WHEAT	A0A3B6JGH7	Uncharacterized protein OS=Triticum aestivum OX=4565 PE=3 SV=1	IPR000167;IPR030513;	Dehydrin;Dehydrin, conserved site;
188	prot021	8	VarR	6.51329e+06	A0A3B6JGH7_WHEAT	A0A3B6JGH7	Uncharacterized protein OS=Triticum aestivum OX=4565 PE=3 SV=1	IPR000167;IPR030513;	Dehydrin;Dehydrin, conserved site;
189	prot021	9	Heritability	0.83	A0A3B6JGH7_WHEAT	A0A3B6JGH7	Uncharacterized protein OS=Triticum aestivum OX=4565 PE=3 SV=1	IPR000167;IPR030513;	Dehydrin;Dehydrin, conserved site;
190	prot022	1	Min	11242.5	EM1_WHEAT	P04568	Em protein OS=Triticum aestivum OX=4565 GN=EM PE=2 SV=1	IPR038956;IPR022377;IPR000389;	Late embryogenesis abundant protein, LEA_5 subgroup;Small hydrophilic plant seed protein, conserved site;Small hydrophilic plant seed protein;
191	prot022	2	Mean	27422.9	EM1_WHEAT	P04568	Em protein OS=Triticum aestivum OX=4565 GN=EM PE=2 SV=1	IPR038956;IPR022377;IPR000389;	Late embryogenesis abundant protein, LEA_5 subgroup;Small hydrophilic plant seed protein, conserved site;Small hydrophilic plant seed protein;
192	prot022	3	Max	53451.9	EM1_WHEAT	P04568	Em protein OS=Triticum aestivum OX=4565 GN=EM PE=2 SV=1	IPR038956;IPR022377;IPR000389;	Late embryogenesis abundant protein, LEA_5 subgroup;Small hydrophilic plant seed protein, conserved site;Small hydrophilic plant seed protein;
193	prot022	4	LSD	6542.26	EM1_WHEAT	P04568	Em protein OS=Triticum aestivum OX=4565 GN=EM PE=2 SV=1	IPR038956;IPR022377;IPR000389;	Late embryogenesis abundant protein, LEA_5 subgroup;Small hydrophilic plant seed protein, conserved site;Small hydrophilic plant seed protein;
195	prot022	6	VarG	37005008.5715***	EM1_WHEAT	P04568	Em protein OS=Triticum aestivum OX=4565 GN=EM PE=2 SV=1	IPR038956;IPR022377;IPR000389;	Late embryogenesis abundant protein, LEA_5 subgroup;Small hydrophilic plant seed protein, conserved site;Small hydrophilic plant seed protein;
196	prot022	7	VarGL	4350434.7502ns	EM1_WHEAT	P04568	Em protein OS=Triticum aestivum OX=4565 GN=EM PE=2 SV=1	IPR038956;IPR022377;IPR000389;	Late embryogenesis abundant protein, LEA_5 subgroup;Small hydrophilic plant seed protein, conserved site;Small hydrophilic plant seed protein;
197	prot022	8	VarR	1.09014e+07	EM1_WHEAT	P04568	Em protein OS=Triticum aestivum OX=4565 GN=EM PE=2 SV=1	IPR038956;IPR022377;IPR000389;	Late embryogenesis abundant protein, LEA_5 subgroup;Small hydrophilic plant seed protein, conserved site;Small hydrophilic plant seed protein;
198	prot022	9	Heritability	0.87	EM1_WHEAT	P04568	Em protein OS=Triticum aestivum OX=4565 GN=EM PE=2 SV=1	IPR038956;IPR022377;IPR000389;	Late embryogenesis abundant protein, LEA_5 subgroup;Small hydrophilic plant seed protein, conserved site;Small hydrophilic plant seed protein;
199	prot023	1	Min	25709.7	Q8S4P7_WHEAT	Q8S4P7	Thaumatin-like protein OS=Triticum aestivum OX=4565 PE=2 SV=1	IPR037176;IPR001938;IPR017949;	Osmotin/thaumatin-like superfamily;Thaumatin family;Thaumatin, conserved site;
200	prot023	2	Mean	39531	Q8S4P7_WHEAT	Q8S4P7	Thaumatin-like protein OS=Triticum aestivum OX=4565 PE=2 SV=1	IPR037176;IPR001938;IPR017949;	Osmotin/thaumatin-like superfamily;Thaumatin family;Thaumatin, conserved site;
201	prot023	3	Max	58900	Q8S4P7_WHEAT	Q8S4P7	Thaumatin-like protein OS=Triticum aestivum OX=4565 PE=2 SV=1	IPR037176;IPR001938;IPR017949;	Osmotin/thaumatin-like superfamily;Thaumatin family;Thaumatin, conserved site;
202	prot023	4	LSD	9343.68	Q8S4P7_WHEAT	Q8S4P7	Thaumatin-like protein OS=Triticum aestivum OX=4565 PE=2 SV=1	IPR037176;IPR001938;IPR017949;	Osmotin/thaumatin-like superfamily;Thaumatin family;Thaumatin, conserved site;
204	prot023	6	VarG	38046185.0733***	Q8S4P7_WHEAT	Q8S4P7	Thaumatin-like protein OS=Triticum aestivum OX=4565 PE=2 SV=1	IPR037176;IPR001938;IPR017949;	Osmotin/thaumatin-like superfamily;Thaumatin family;Thaumatin, conserved site;
205	prot023	7	VarGL	8025373.8742ns	Q8S4P7_WHEAT	Q8S4P7	Thaumatin-like protein OS=Triticum aestivum OX=4565 PE=2 SV=1	IPR037176;IPR001938;IPR017949;	Osmotin/thaumatin-like superfamily;Thaumatin family;Thaumatin, conserved site;
206	prot023	8	VarR	2.33658e+07	Q8S4P7_WHEAT	Q8S4P7	Thaumatin-like protein OS=Triticum aestivum OX=4565 PE=2 SV=1	IPR037176;IPR001938;IPR017949;	Osmotin/thaumatin-like superfamily;Thaumatin family;Thaumatin, conserved site;
207	prot023	9	Heritability	0.78	Q8S4P7_WHEAT	Q8S4P7	Thaumatin-like protein OS=Triticum aestivum OX=4565 PE=2 SV=1	IPR037176;IPR001938;IPR017949;	Osmotin/thaumatin-like superfamily;Thaumatin family;Thaumatin, conserved site;
208	prot024	1	Min	5279.81	A0A3B5Z5T0_WHEAT	A0A3B5Z5T0	Malate dehydrogenase OS=Triticum aestivum OX=4565 PE=3 SV=1	IPR001557;IPR022383;IPR001236;IPR015955;IPR001252;IPR010097;IPR036291;	L-lactate/malate dehydrogenase;Lactate/malate dehydrogenase, C-terminal;Lactate/malate dehydrogenase, N-terminal;Lactate dehydrogenase/glycoside hydrolase, family 4, C-terminal;Malate dehydrogenase, active site;Malate dehydrogenase, type 1;NAD(P)-binding domain superfamily;
209	prot024	2	Mean	8182.07	A0A3B5Z5T0_WHEAT	A0A3B5Z5T0	Malate dehydrogenase OS=Triticum aestivum OX=4565 PE=3 SV=1	IPR001557;IPR022383;IPR001236;IPR015955;IPR001252;IPR010097;IPR036291;	L-lactate/malate dehydrogenase;Lactate/malate dehydrogenase, C-terminal;Lactate/malate dehydrogenase, N-terminal;Lactate dehydrogenase/glycoside hydrolase, family 4, C-terminal;Malate dehydrogenase, active site;Malate dehydrogenase, type 1;NAD(P)-binding domain superfamily;
210	prot024	3	Max	12720.6	A0A3B5Z5T0_WHEAT	A0A3B5Z5T0	Malate dehydrogenase OS=Triticum aestivum OX=4565 PE=3 SV=1	IPR001557;IPR022383;IPR001236;IPR015955;IPR001252;IPR010097;IPR036291;	L-lactate/malate dehydrogenase;Lactate/malate dehydrogenase, C-terminal;Lactate/malate dehydrogenase, N-terminal;Lactate dehydrogenase/glycoside hydrolase, family 4, C-terminal;Malate dehydrogenase, active site;Malate dehydrogenase, type 1;NAD(P)-binding domain superfamily;
211	prot024	4	LSD	1663.05	A0A3B5Z5T0_WHEAT	A0A3B5Z5T0	Malate dehydrogenase OS=Triticum aestivum OX=4565 PE=3 SV=1	IPR001557;IPR022383;IPR001236;IPR015955;IPR001252;IPR010097;IPR036291;	L-lactate/malate dehydrogenase;Lactate/malate dehydrogenase, C-terminal;Lactate/malate dehydrogenase, N-terminal;Lactate dehydrogenase/glycoside hydrolase, family 4, C-terminal;Malate dehydrogenase, active site;Malate dehydrogenase, type 1;NAD(P)-binding domain superfamily;
213	prot024	6	VarG	495053.09***	A0A3B5Z5T0_WHEAT	A0A3B5Z5T0	Malate dehydrogenase OS=Triticum aestivum OX=4565 PE=3 SV=1	IPR001557;IPR022383;IPR001236;IPR015955;IPR001252;IPR010097;IPR036291;	L-lactate/malate dehydrogenase;Lactate/malate dehydrogenase, C-terminal;Lactate/malate dehydrogenase, N-terminal;Lactate dehydrogenase/glycoside hydrolase, family 4, C-terminal;Malate dehydrogenase, active site;Malate dehydrogenase, type 1;NAD(P)-binding domain superfamily;
214	prot024	7	VarGL	253300.4594ns	A0A3B5Z5T0_WHEAT	A0A3B5Z5T0	Malate dehydrogenase OS=Triticum aestivum OX=4565 PE=3 SV=1	IPR001557;IPR022383;IPR001236;IPR015955;IPR001252;IPR010097;IPR036291;	L-lactate/malate dehydrogenase;Lactate/malate dehydrogenase, C-terminal;Lactate/malate dehydrogenase, N-terminal;Lactate dehydrogenase/glycoside hydrolase, family 4, C-terminal;Malate dehydrogenase, active site;Malate dehydrogenase, type 1;NAD(P)-binding domain superfamily;
215	prot024	8	VarR	584468	A0A3B5Z5T0_WHEAT	A0A3B5Z5T0	Malate dehydrogenase OS=Triticum aestivum OX=4565 PE=3 SV=1	IPR001557;IPR022383;IPR001236;IPR015955;IPR001252;IPR010097;IPR036291;	L-lactate/malate dehydrogenase;Lactate/malate dehydrogenase, C-terminal;Lactate/malate dehydrogenase, N-terminal;Lactate dehydrogenase/glycoside hydrolase, family 4, C-terminal;Malate dehydrogenase, active site;Malate dehydrogenase, type 1;NAD(P)-binding domain superfamily;
216	prot024	9	Heritability	0.6	A0A3B5Z5T0_WHEAT	A0A3B5Z5T0	Malate dehydrogenase OS=Triticum aestivum OX=4565 PE=3 SV=1	IPR001557;IPR022383;IPR001236;IPR015955;IPR001252;IPR010097;IPR036291;	L-lactate/malate dehydrogenase;Lactate/malate dehydrogenase, C-terminal;Lactate/malate dehydrogenase, N-terminal;Lactate dehydrogenase/glycoside hydrolase, family 4, C-terminal;Malate dehydrogenase, active site;Malate dehydrogenase, type 1;NAD(P)-binding domain superfamily;
217	prot025	1	Min	4641.38	A0A3B6HVT4_WHEAT	A0A3B6HVT4	Uncharacterized protein OS=Triticum aestivum OX=4565 PE=4 SV=1	IPR006045;IPR014710;IPR011051;	Cupin 1;RmlC-like jelly roll fold;RmlC-like cupin domain superfamily;
218	prot025	2	Mean	6738.93	A0A3B6HVT4_WHEAT	A0A3B6HVT4	Uncharacterized protein OS=Triticum aestivum OX=4565 PE=4 SV=1	IPR006045;IPR014710;IPR011051;	Cupin 1;RmlC-like jelly roll fold;RmlC-like cupin domain superfamily;
219	prot025	3	Max	9461.91	A0A3B6HVT4_WHEAT	A0A3B6HVT4	Uncharacterized protein OS=Triticum aestivum OX=4565 PE=4 SV=1	IPR006045;IPR014710;IPR011051;	Cupin 1;RmlC-like jelly roll fold;RmlC-like cupin domain superfamily;
220	prot025	4	LSD	1909.42	A0A3B6HVT4_WHEAT	A0A3B6HVT4	Uncharacterized protein OS=Triticum aestivum OX=4565 PE=4 SV=1	IPR006045;IPR014710;IPR011051;	Cupin 1;RmlC-like jelly roll fold;RmlC-like cupin domain superfamily;
222	prot025	6	VarG	391997.31***	A0A3B6HVT4_WHEAT	A0A3B6HVT4	Uncharacterized protein OS=Triticum aestivum OX=4565 PE=4 SV=1	IPR006045;IPR014710;IPR011051;	Cupin 1;RmlC-like jelly roll fold;RmlC-like cupin domain superfamily;
223	prot025	7	VarGL	57018.2494ns	A0A3B6HVT4_WHEAT	A0A3B6HVT4	Uncharacterized protein OS=Triticum aestivum OX=4565 PE=4 SV=1	IPR006045;IPR014710;IPR011051;	Cupin 1;RmlC-like jelly roll fold;RmlC-like cupin domain superfamily;
224	prot025	8	VarR	1.16437e+06	A0A3B6HVT4_WHEAT	A0A3B6HVT4	Uncharacterized protein OS=Triticum aestivum OX=4565 PE=4 SV=1	IPR006045;IPR014710;IPR011051;	Cupin 1;RmlC-like jelly roll fold;RmlC-like cupin domain superfamily;
225	prot025	9	Heritability	0.47	A0A3B6HVT4_WHEAT	A0A3B6HVT4	Uncharacterized protein OS=Triticum aestivum OX=4565 PE=4 SV=1	IPR006045;IPR014710;IPR011051;	Cupin 1;RmlC-like jelly roll fold;RmlC-like cupin domain superfamily;
226	prot026	1	Min	4225.34	A0A3B5YZL3_WHEAT	A0A3B5YZL3	Uncharacterized protein OS=Triticum aestivum OX=4565 PE=3 SV=1	IPR038716;IPR027534;	Ribosomal protein P1/P2, N-terminal domain;Ribosomal protein L12 family;
227	prot026	2	Mean	6054.37	A0A3B5YZL3_WHEAT	A0A3B5YZL3	Uncharacterized protein OS=Triticum aestivum OX=4565 PE=3 SV=1	IPR038716;IPR027534;	Ribosomal protein P1/P2, N-terminal domain;Ribosomal protein L12 family;
228	prot026	3	Max	8971.62	A0A3B5YZL3_WHEAT	A0A3B5YZL3	Uncharacterized protein OS=Triticum aestivum OX=4565 PE=3 SV=1	IPR038716;IPR027534;	Ribosomal protein P1/P2, N-terminal domain;Ribosomal protein L12 family;
229	prot026	4	LSD	2416.61	A0A3B5YZL3_WHEAT	A0A3B5YZL3	Uncharacterized protein OS=Triticum aestivum OX=4565 PE=3 SV=1	IPR038716;IPR027534;	Ribosomal protein P1/P2, N-terminal domain;Ribosomal protein L12 family;
231	prot026	6	VarG	287273.2442*	A0A3B5YZL3_WHEAT	A0A3B5YZL3	Uncharacterized protein OS=Triticum aestivum OX=4565 PE=3 SV=1	IPR038716;IPR027534;	Ribosomal protein P1/P2, N-terminal domain;Ribosomal protein L12 family;
232	prot026	7	VarGL	0.3919ns	A0A3B5YZL3_WHEAT	A0A3B5YZL3	Uncharacterized protein OS=Triticum aestivum OX=4565 PE=3 SV=1	IPR038716;IPR027534;	Ribosomal protein P1/P2, N-terminal domain;Ribosomal protein L12 family;
233	prot026	8	VarR	1.24091e+06	A0A3B5YZL3_WHEAT	A0A3B5YZL3	Uncharacterized protein OS=Triticum aestivum OX=4565 PE=3 SV=1	IPR038716;IPR027534;	Ribosomal protein P1/P2, N-terminal domain;Ribosomal protein L12 family;
234	prot026	9	Heritability	0.31	A0A3B5YZL3_WHEAT	A0A3B5YZL3	Uncharacterized protein OS=Triticum aestivum OX=4565 PE=3 SV=1	IPR038716;IPR027534;	Ribosomal protein P1/P2, N-terminal domain;Ribosomal protein L12 family;
235	prot027	1	Min	6977.19	Q93XQ6_WHEAT	Q93XQ6	Peptidyl-prolyl cis-trans isomerase OS=Triticum aestivum OX=4565 GN=CyP2 PE=2 SV=1	IPR029000;IPR024936;IPR020892;IPR002130;	Cyclophilin-like domain superfamily;Cyclophilin-type peptidyl-prolyl cis-trans isomerase;Cyclophilin-type peptidyl-prolyl cis-trans isomerase, conserved site;Cyclophilin-type peptidyl-prolyl cis-trans isomerase domain;
236	prot027	2	Mean	14064.5	Q93XQ6_WHEAT	Q93XQ6	Peptidyl-prolyl cis-trans isomerase OS=Triticum aestivum OX=4565 GN=CyP2 PE=2 SV=1	IPR029000;IPR024936;IPR020892;IPR002130;	Cyclophilin-like domain superfamily;Cyclophilin-type peptidyl-prolyl cis-trans isomerase;Cyclophilin-type peptidyl-prolyl cis-trans isomerase, conserved site;Cyclophilin-type peptidyl-prolyl cis-trans isomerase domain;
237	prot027	3	Max	21325	Q93XQ6_WHEAT	Q93XQ6	Peptidyl-prolyl cis-trans isomerase OS=Triticum aestivum OX=4565 GN=CyP2 PE=2 SV=1	IPR029000;IPR024936;IPR020892;IPR002130;	Cyclophilin-like domain superfamily;Cyclophilin-type peptidyl-prolyl cis-trans isomerase;Cyclophilin-type peptidyl-prolyl cis-trans isomerase, conserved site;Cyclophilin-type peptidyl-prolyl cis-trans isomerase domain;
238	prot027	4	LSD	5124.22	Q93XQ6_WHEAT	Q93XQ6	Peptidyl-prolyl cis-trans isomerase OS=Triticum aestivum OX=4565 GN=CyP2 PE=2 SV=1	IPR029000;IPR024936;IPR020892;IPR002130;	Cyclophilin-like domain superfamily;Cyclophilin-type peptidyl-prolyl cis-trans isomerase;Cyclophilin-type peptidyl-prolyl cis-trans isomerase, conserved site;Cyclophilin-type peptidyl-prolyl cis-trans isomerase domain;
240	prot027	6	VarG	4099837.9155***	Q93XQ6_WHEAT	Q93XQ6	Peptidyl-prolyl cis-trans isomerase OS=Triticum aestivum OX=4565 GN=CyP2 PE=2 SV=1	IPR029000;IPR024936;IPR020892;IPR002130;	Cyclophilin-like domain superfamily;Cyclophilin-type peptidyl-prolyl cis-trans isomerase;Cyclophilin-type peptidyl-prolyl cis-trans isomerase, conserved site;Cyclophilin-type peptidyl-prolyl cis-trans isomerase domain;
241	prot027	7	VarGL	1411588.3572ns	Q93XQ6_WHEAT	Q93XQ6	Peptidyl-prolyl cis-trans isomerase OS=Triticum aestivum OX=4565 GN=CyP2 PE=2 SV=1	IPR029000;IPR024936;IPR020892;IPR002130;	Cyclophilin-like domain superfamily;Cyclophilin-type peptidyl-prolyl cis-trans isomerase;Cyclophilin-type peptidyl-prolyl cis-trans isomerase, conserved site;Cyclophilin-type peptidyl-prolyl cis-trans isomerase domain;
242	prot027	8	VarR	7.45937e+06	Q93XQ6_WHEAT	Q93XQ6	Peptidyl-prolyl cis-trans isomerase OS=Triticum aestivum OX=4565 GN=CyP2 PE=2 SV=1	IPR029000;IPR024936;IPR020892;IPR002130;	Cyclophilin-like domain superfamily;Cyclophilin-type peptidyl-prolyl cis-trans isomerase;Cyclophilin-type peptidyl-prolyl cis-trans isomerase, conserved site;Cyclophilin-type peptidyl-prolyl cis-trans isomerase domain;
243	prot027	9	Heritability	0.56	Q93XQ6_WHEAT	Q93XQ6	Peptidyl-prolyl cis-trans isomerase OS=Triticum aestivum OX=4565 GN=CyP2 PE=2 SV=1	IPR029000;IPR024936;IPR020892;IPR002130;	Cyclophilin-like domain superfamily;Cyclophilin-type peptidyl-prolyl cis-trans isomerase;Cyclophilin-type peptidyl-prolyl cis-trans isomerase, conserved site;Cyclophilin-type peptidyl-prolyl cis-trans isomerase domain;
244	prot028	1	Min	10.18	Q94G97_WHEAT	Q94G97	Gamma-gliadin OS=Triticum aestivum OX=4565 PE=2 SV=1	IPR036312;IPR016140;IPR001954;	Bifunctional inhibitor/plant lipid transfer protein/seed storage helical domain superfamily;Bifunctional inhibitor/plant lipid transfer protein/seed storage helical domain;Gliadin/LMW glutenin;
245	prot028	2	Mean	14	Q94G97_WHEAT	Q94G97	Gamma-gliadin OS=Triticum aestivum OX=4565 PE=2 SV=1	IPR036312;IPR016140;IPR001954;	Bifunctional inhibitor/plant lipid transfer protein/seed storage helical domain superfamily;Bifunctional inhibitor/plant lipid transfer protein/seed storage helical domain;Gliadin/LMW glutenin;
246	prot028	3	Max	16.25	Q94G97_WHEAT	Q94G97	Gamma-gliadin OS=Triticum aestivum OX=4565 PE=2 SV=1	IPR036312;IPR016140;IPR001954;	Bifunctional inhibitor/plant lipid transfer protein/seed storage helical domain superfamily;Bifunctional inhibitor/plant lipid transfer protein/seed storage helical domain;Gliadin/LMW glutenin;
247	prot028	4	LSD	1.05	Q94G97_WHEAT	Q94G97	Gamma-gliadin OS=Triticum aestivum OX=4565 PE=2 SV=1	IPR036312;IPR016140;IPR001954;	Bifunctional inhibitor/plant lipid transfer protein/seed storage helical domain superfamily;Bifunctional inhibitor/plant lipid transfer protein/seed storage helical domain;Gliadin/LMW glutenin;
249	prot028	6	VarG	1.8927***	Q94G97_WHEAT	Q94G97	Gamma-gliadin OS=Triticum aestivum OX=4565 PE=2 SV=1	IPR036312;IPR016140;IPR001954;	Bifunctional inhibitor/plant lipid transfer protein/seed storage helical domain superfamily;Bifunctional inhibitor/plant lipid transfer protein/seed storage helical domain;Gliadin/LMW glutenin;
250	prot028	7	VarGL	0.0854ns	Q94G97_WHEAT	Q94G97	Gamma-gliadin OS=Triticum aestivum OX=4565 PE=2 SV=1	IPR036312;IPR016140;IPR001954;	Bifunctional inhibitor/plant lipid transfer protein/seed storage helical domain superfamily;Bifunctional inhibitor/plant lipid transfer protein/seed storage helical domain;Gliadin/LMW glutenin;
251	prot028	8	VarR	0.2093	Q94G97_WHEAT	Q94G97	Gamma-gliadin OS=Triticum aestivum OX=4565 PE=2 SV=1	IPR036312;IPR016140;IPR001954;	Bifunctional inhibitor/plant lipid transfer protein/seed storage helical domain superfamily;Bifunctional inhibitor/plant lipid transfer protein/seed storage helical domain;Gliadin/LMW glutenin;
252	prot028	9	Heritability	0.91	Q94G97_WHEAT	Q94G97	Gamma-gliadin OS=Triticum aestivum OX=4565 PE=2 SV=1	IPR036312;IPR016140;IPR001954;	Bifunctional inhibitor/plant lipid transfer protein/seed storage helical domain superfamily;Bifunctional inhibitor/plant lipid transfer protein/seed storage helical domain;Gliadin/LMW glutenin;
253	prot029	1	Min	20781.5	A0A3B6TIG9_WHEAT	A0A3B6TIG9	Uncharacterized protein OS=Triticum aestivum OX=4565 PE=4 SV=1	IPR036312;IPR016140;IPR001954;	Bifunctional inhibitor/plant lipid transfer protein/seed storage helical domain superfamily;Bifunctional inhibitor/plant lipid transfer protein/seed storage helical domain;Gliadin/LMW glutenin;
254	prot029	2	Mean	43509.7	A0A3B6TIG9_WHEAT	A0A3B6TIG9	Uncharacterized protein OS=Triticum aestivum OX=4565 PE=4 SV=1	IPR036312;IPR016140;IPR001954;	Bifunctional inhibitor/plant lipid transfer protein/seed storage helical domain superfamily;Bifunctional inhibitor/plant lipid transfer protein/seed storage helical domain;Gliadin/LMW glutenin;
255	prot029	3	Max	123535	A0A3B6TIG9_WHEAT	A0A3B6TIG9	Uncharacterized protein OS=Triticum aestivum OX=4565 PE=4 SV=1	IPR036312;IPR016140;IPR001954;	Bifunctional inhibitor/plant lipid transfer protein/seed storage helical domain superfamily;Bifunctional inhibitor/plant lipid transfer protein/seed storage helical domain;Gliadin/LMW glutenin;
256	prot029	4	LSD	16857.7	A0A3B6TIG9_WHEAT	A0A3B6TIG9	Uncharacterized protein OS=Triticum aestivum OX=4565 PE=4 SV=1	IPR036312;IPR016140;IPR001954;	Bifunctional inhibitor/plant lipid transfer protein/seed storage helical domain superfamily;Bifunctional inhibitor/plant lipid transfer protein/seed storage helical domain;Gliadin/LMW glutenin;
258	prot029	6	VarG	129403799.9945***	A0A3B6TIG9_WHEAT	A0A3B6TIG9	Uncharacterized protein OS=Triticum aestivum OX=4565 PE=4 SV=1	IPR036312;IPR016140;IPR001954;	Bifunctional inhibitor/plant lipid transfer protein/seed storage helical domain superfamily;Bifunctional inhibitor/plant lipid transfer protein/seed storage helical domain;Gliadin/LMW glutenin;
259	prot029	7	VarGL	9.8871ns	A0A3B6TIG9_WHEAT	A0A3B6TIG9	Uncharacterized protein OS=Triticum aestivum OX=4565 PE=4 SV=1	IPR036312;IPR016140;IPR001954;	Bifunctional inhibitor/plant lipid transfer protein/seed storage helical domain superfamily;Bifunctional inhibitor/plant lipid transfer protein/seed storage helical domain;Gliadin/LMW glutenin;
260	prot029	8	VarR	9.77056e+07	A0A3B6TIG9_WHEAT	A0A3B6TIG9	Uncharacterized protein OS=Triticum aestivum OX=4565 PE=4 SV=1	IPR036312;IPR016140;IPR001954;	Bifunctional inhibitor/plant lipid transfer protein/seed storage helical domain superfamily;Bifunctional inhibitor/plant lipid transfer protein/seed storage helical domain;Gliadin/LMW glutenin;
261	prot029	9	Heritability	0.79	A0A3B6TIG9_WHEAT	A0A3B6TIG9	Uncharacterized protein OS=Triticum aestivum OX=4565 PE=4 SV=1	IPR036312;IPR016140;IPR001954;	Bifunctional inhibitor/plant lipid transfer protein/seed storage helical domain superfamily;Bifunctional inhibitor/plant lipid transfer protein/seed storage helical domain;Gliadin/LMW glutenin;
262	prot030	1	Min	2665.94	IACX2_WHEAT	Q43691	Trypsin/alpha-amylase inhibitor CMX2 OS=Triticum aestivum OX=4565 PE=2 SV=1	IPR006106;IPR036312;IPR016140;	Cereal seed allergen/grain softness/trypsin and alpha-amylase inhibitor;Bifunctional inhibitor/plant lipid transfer protein/seed storage helical domain superfamily;Bifunctional inhibitor/plant lipid transfer protein/seed storage helical domain;
263	prot030	2	Mean	7528.43	IACX2_WHEAT	Q43691	Trypsin/alpha-amylase inhibitor CMX2 OS=Triticum aestivum OX=4565 PE=2 SV=1	IPR006106;IPR036312;IPR016140;	Cereal seed allergen/grain softness/trypsin and alpha-amylase inhibitor;Bifunctional inhibitor/plant lipid transfer protein/seed storage helical domain superfamily;Bifunctional inhibitor/plant lipid transfer protein/seed storage helical domain;
264	prot030	3	Max	14921.5	IACX2_WHEAT	Q43691	Trypsin/alpha-amylase inhibitor CMX2 OS=Triticum aestivum OX=4565 PE=2 SV=1	IPR006106;IPR036312;IPR016140;	Cereal seed allergen/grain softness/trypsin and alpha-amylase inhibitor;Bifunctional inhibitor/plant lipid transfer protein/seed storage helical domain superfamily;Bifunctional inhibitor/plant lipid transfer protein/seed storage helical domain;
265	prot030	4	LSD	2992.34	IACX2_WHEAT	Q43691	Trypsin/alpha-amylase inhibitor CMX2 OS=Triticum aestivum OX=4565 PE=2 SV=1	IPR006106;IPR036312;IPR016140;	Cereal seed allergen/grain softness/trypsin and alpha-amylase inhibitor;Bifunctional inhibitor/plant lipid transfer protein/seed storage helical domain superfamily;Bifunctional inhibitor/plant lipid transfer protein/seed storage helical domain;
267	prot030	6	VarG	1938556.4829***	IACX2_WHEAT	Q43691	Trypsin/alpha-amylase inhibitor CMX2 OS=Triticum aestivum OX=4565 PE=2 SV=1	IPR006106;IPR036312;IPR016140;	Cereal seed allergen/grain softness/trypsin and alpha-amylase inhibitor;Bifunctional inhibitor/plant lipid transfer protein/seed storage helical domain superfamily;Bifunctional inhibitor/plant lipid transfer protein/seed storage helical domain;
268	prot030	7	VarGL	569443.4284ns	IACX2_WHEAT	Q43691	Trypsin/alpha-amylase inhibitor CMX2 OS=Triticum aestivum OX=4565 PE=2 SV=1	IPR006106;IPR036312;IPR016140;	Cereal seed allergen/grain softness/trypsin and alpha-amylase inhibitor;Bifunctional inhibitor/plant lipid transfer protein/seed storage helical domain superfamily;Bifunctional inhibitor/plant lipid transfer protein/seed storage helical domain;
269	prot030	8	VarR	2.07519e+06	IACX2_WHEAT	Q43691	Trypsin/alpha-amylase inhibitor CMX2 OS=Triticum aestivum OX=4565 PE=2 SV=1	IPR006106;IPR036312;IPR016140;	Cereal seed allergen/grain softness/trypsin and alpha-amylase inhibitor;Bifunctional inhibitor/plant lipid transfer protein/seed storage helical domain superfamily;Bifunctional inhibitor/plant lipid transfer protein/seed storage helical domain;
270	prot030	9	Heritability	0.64	IACX2_WHEAT	Q43691	Trypsin/alpha-amylase inhibitor CMX2 OS=Triticum aestivum OX=4565 PE=2 SV=1	IPR006106;IPR036312;IPR016140;	Cereal seed allergen/grain softness/trypsin and alpha-amylase inhibitor;Bifunctional inhibitor/plant lipid transfer protein/seed storage helical domain superfamily;Bifunctional inhibitor/plant lipid transfer protein/seed storage helical domain;
271	prot031	1	Min	12.27	A0A3B6MXN3_WHEAT	A0A3B6MXN3	Uncharacterized protein OS=Triticum aestivum OX=4565 PE=4 SV=1	IPR036312;	Bifunctional inhibitor/plant lipid transfer protein/seed storage helical domain superfamily;
272	prot031	2	Mean	14.2	A0A3B6MXN3_WHEAT	A0A3B6MXN3	Uncharacterized protein OS=Triticum aestivum OX=4565 PE=4 SV=1	IPR036312;	Bifunctional inhibitor/plant lipid transfer protein/seed storage helical domain superfamily;
273	prot031	3	Max	15.29	A0A3B6MXN3_WHEAT	A0A3B6MXN3	Uncharacterized protein OS=Triticum aestivum OX=4565 PE=4 SV=1	IPR036312;	Bifunctional inhibitor/plant lipid transfer protein/seed storage helical domain superfamily;
274	prot031	4	LSD	0.6	A0A3B6MXN3_WHEAT	A0A3B6MXN3	Uncharacterized protein OS=Triticum aestivum OX=4565 PE=4 SV=1	IPR036312;	Bifunctional inhibitor/plant lipid transfer protein/seed storage helical domain superfamily;
276	prot031	6	VarG	0.1592***	A0A3B6MXN3_WHEAT	A0A3B6MXN3	Uncharacterized protein OS=Triticum aestivum OX=4565 PE=4 SV=1	IPR036312;	Bifunctional inhibitor/plant lipid transfer protein/seed storage helical domain superfamily;
277	prot031	7	VarGL	0.0125ns	A0A3B6MXN3_WHEAT	A0A3B6MXN3	Uncharacterized protein OS=Triticum aestivum OX=4565 PE=4 SV=1	IPR036312;	Bifunctional inhibitor/plant lipid transfer protein/seed storage helical domain superfamily;
278	prot031	8	VarR	0.1119	A0A3B6MXN3_WHEAT	A0A3B6MXN3	Uncharacterized protein OS=Triticum aestivum OX=4565 PE=4 SV=1	IPR036312;	Bifunctional inhibitor/plant lipid transfer protein/seed storage helical domain superfamily;
279	prot031	9	Heritability	0.78	A0A3B6MXN3_WHEAT	A0A3B6MXN3	Uncharacterized protein OS=Triticum aestivum OX=4565 PE=4 SV=1	IPR036312;	Bifunctional inhibitor/plant lipid transfer protein/seed storage helical domain superfamily;
280	prot032	1	Min	8438.1	A0A3B6KQI7_WHEAT	A0A3B6KQI7	rRNA N-glycosidase OS=Triticum aestivum OX=4565 PE=3 SV=1	IPR036041;IPR017989;IPR001574;IPR017988;IPR016138;IPR016139;	Ribosome-inactivating protein superfamily;Ribosome-inactivating protein type 1/2;Ribosome-inactivating protein;Ribosome-inactivating protein conserved site;Ribosome-inactivating protein, subdomain 1;Ribosome-inactivating protein, subdomain 2;
281	prot032	2	Mean	20833.6	A0A3B6KQI7_WHEAT	A0A3B6KQI7	rRNA N-glycosidase OS=Triticum aestivum OX=4565 PE=3 SV=1	IPR036041;IPR017989;IPR001574;IPR017988;IPR016138;IPR016139;	Ribosome-inactivating protein superfamily;Ribosome-inactivating protein type 1/2;Ribosome-inactivating protein;Ribosome-inactivating protein conserved site;Ribosome-inactivating protein, subdomain 1;Ribosome-inactivating protein, subdomain 2;
282	prot032	3	Max	48281.8	A0A3B6KQI7_WHEAT	A0A3B6KQI7	rRNA N-glycosidase OS=Triticum aestivum OX=4565 PE=3 SV=1	IPR036041;IPR017989;IPR001574;IPR017988;IPR016138;IPR016139;	Ribosome-inactivating protein superfamily;Ribosome-inactivating protein type 1/2;Ribosome-inactivating protein;Ribosome-inactivating protein conserved site;Ribosome-inactivating protein, subdomain 1;Ribosome-inactivating protein, subdomain 2;
283	prot032	4	LSD	9500.02	A0A3B6KQI7_WHEAT	A0A3B6KQI7	rRNA N-glycosidase OS=Triticum aestivum OX=4565 PE=3 SV=1	IPR036041;IPR017989;IPR001574;IPR017988;IPR016138;IPR016139;	Ribosome-inactivating protein superfamily;Ribosome-inactivating protein type 1/2;Ribosome-inactivating protein;Ribosome-inactivating protein conserved site;Ribosome-inactivating protein, subdomain 1;Ribosome-inactivating protein, subdomain 2;
285	prot032	6	VarG	16457841.1342***	A0A3B6KQI7_WHEAT	A0A3B6KQI7	rRNA N-glycosidase OS=Triticum aestivum OX=4565 PE=3 SV=1	IPR036041;IPR017989;IPR001574;IPR017988;IPR016138;IPR016139;	Ribosome-inactivating protein superfamily;Ribosome-inactivating protein type 1/2;Ribosome-inactivating protein;Ribosome-inactivating protein conserved site;Ribosome-inactivating protein, subdomain 1;Ribosome-inactivating protein, subdomain 2;
286	prot032	7	VarGL	12131839.1129*	A0A3B6KQI7_WHEAT	A0A3B6KQI7	rRNA N-glycosidase OS=Triticum aestivum OX=4565 PE=3 SV=1	IPR036041;IPR017989;IPR001574;IPR017988;IPR016138;IPR016139;	Ribosome-inactivating protein superfamily;Ribosome-inactivating protein type 1/2;Ribosome-inactivating protein;Ribosome-inactivating protein conserved site;Ribosome-inactivating protein, subdomain 1;Ribosome-inactivating protein, subdomain 2;
287	prot032	8	VarR	1.92056e+07	A0A3B6KQI7_WHEAT	A0A3B6KQI7	rRNA N-glycosidase OS=Triticum aestivum OX=4565 PE=3 SV=1	IPR036041;IPR017989;IPR001574;IPR017988;IPR016138;IPR016139;	Ribosome-inactivating protein superfamily;Ribosome-inactivating protein type 1/2;Ribosome-inactivating protein;Ribosome-inactivating protein conserved site;Ribosome-inactivating protein, subdomain 1;Ribosome-inactivating protein, subdomain 2;
288	prot032	9	Heritability	0.59	A0A3B6KQI7_WHEAT	A0A3B6KQI7	rRNA N-glycosidase OS=Triticum aestivum OX=4565 PE=3 SV=1	IPR036041;IPR017989;IPR001574;IPR017988;IPR016138;IPR016139;	Ribosome-inactivating protein superfamily;Ribosome-inactivating protein type 1/2;Ribosome-inactivating protein;Ribosome-inactivating protein conserved site;Ribosome-inactivating protein, subdomain 1;Ribosome-inactivating protein, subdomain 2;
289	prot033	1	Min	9078.18	A0A3B6EKM3_WHEAT	A0A3B6EKM3	Uncharacterized protein OS=Triticum aestivum OX=4565 PE=4 SV=1		0
290	prot033	2	Mean	12999.8	A0A3B6EKM3_WHEAT	A0A3B6EKM3	Uncharacterized protein OS=Triticum aestivum OX=4565 PE=4 SV=1		0
291	prot033	3	Max	19046	A0A3B6EKM3_WHEAT	A0A3B6EKM3	Uncharacterized protein OS=Triticum aestivum OX=4565 PE=4 SV=1		0
292	prot033	4	LSD	4157.13	A0A3B6EKM3_WHEAT	A0A3B6EKM3	Uncharacterized protein OS=Triticum aestivum OX=4565 PE=4 SV=1		0
294	prot033	6	VarG	794793.4387*	A0A3B6EKM3_WHEAT	A0A3B6EKM3	Uncharacterized protein OS=Triticum aestivum OX=4565 PE=4 SV=1		0
295	prot033	7	VarGL	3184998.0602**	A0A3B6EKM3_WHEAT	A0A3B6EKM3	Uncharacterized protein OS=Triticum aestivum OX=4565 PE=4 SV=1		0
296	prot033	8	VarR	2.4921e+06	A0A3B6EKM3_WHEAT	A0A3B6EKM3	Uncharacterized protein OS=Triticum aestivum OX=4565 PE=4 SV=1		0
297	prot033	9	Heritability	0.28	A0A3B6EKM3_WHEAT	A0A3B6EKM3	Uncharacterized protein OS=Triticum aestivum OX=4565 PE=4 SV=1		0
298	prot034	1	Min	11.31	A0A3B6EGL9_WHEAT	A0A3B6EGL9	Uncharacterized protein OS=Triticum aestivum OX=4565 PE=3 SV=1	IPR001461;IPR001969;IPR033121;IPR021109;IPR033869;IPR007856;IPR008138;IPR011001;IPR008139;	Aspartic peptidase A1 family;Aspartic peptidase, active site;Peptidase family A1 domain;Aspartic peptidase domain superfamily;Phytepsin;Saposin-like type B, region 1;Saposin B type, region 2;Saposin-like;Saposin B type domain;
299	prot034	2	Mean	12.39	A0A3B6EGL9_WHEAT	A0A3B6EGL9	Uncharacterized protein OS=Triticum aestivum OX=4565 PE=3 SV=1	IPR001461;IPR001969;IPR033121;IPR021109;IPR033869;IPR007856;IPR008138;IPR011001;IPR008139;	Aspartic peptidase A1 family;Aspartic peptidase, active site;Peptidase family A1 domain;Aspartic peptidase domain superfamily;Phytepsin;Saposin-like type B, region 1;Saposin B type, region 2;Saposin-like;Saposin B type domain;
300	prot034	3	Max	13.44	A0A3B6EGL9_WHEAT	A0A3B6EGL9	Uncharacterized protein OS=Triticum aestivum OX=4565 PE=3 SV=1	IPR001461;IPR001969;IPR033121;IPR021109;IPR033869;IPR007856;IPR008138;IPR011001;IPR008139;	Aspartic peptidase A1 family;Aspartic peptidase, active site;Peptidase family A1 domain;Aspartic peptidase domain superfamily;Phytepsin;Saposin-like type B, region 1;Saposin B type, region 2;Saposin-like;Saposin B type domain;
301	prot034	4	LSD	0.68	A0A3B6EGL9_WHEAT	A0A3B6EGL9	Uncharacterized protein OS=Triticum aestivum OX=4565 PE=3 SV=1	IPR001461;IPR001969;IPR033121;IPR021109;IPR033869;IPR007856;IPR008138;IPR011001;IPR008139;	Aspartic peptidase A1 family;Aspartic peptidase, active site;Peptidase family A1 domain;Aspartic peptidase domain superfamily;Phytepsin;Saposin-like type B, region 1;Saposin B type, region 2;Saposin-like;Saposin B type domain;
303	prot034	6	VarG	0.1024***	A0A3B6EGL9_WHEAT	A0A3B6EGL9	Uncharacterized protein OS=Triticum aestivum OX=4565 PE=3 SV=1	IPR001461;IPR001969;IPR033121;IPR021109;IPR033869;IPR007856;IPR008138;IPR011001;IPR008139;	Aspartic peptidase A1 family;Aspartic peptidase, active site;Peptidase family A1 domain;Aspartic peptidase domain superfamily;Phytepsin;Saposin-like type B, region 1;Saposin B type, region 2;Saposin-like;Saposin B type domain;
304	prot034	7	VarGL	0.0573ns	A0A3B6EGL9_WHEAT	A0A3B6EGL9	Uncharacterized protein OS=Triticum aestivum OX=4565 PE=3 SV=1	IPR001461;IPR001969;IPR033121;IPR021109;IPR033869;IPR007856;IPR008138;IPR011001;IPR008139;	Aspartic peptidase A1 family;Aspartic peptidase, active site;Peptidase family A1 domain;Aspartic peptidase domain superfamily;Phytepsin;Saposin-like type B, region 1;Saposin B type, region 2;Saposin-like;Saposin B type domain;
305	prot034	8	VarR	0.0936	A0A3B6EGL9_WHEAT	A0A3B6EGL9	Uncharacterized protein OS=Triticum aestivum OX=4565 PE=3 SV=1	IPR001461;IPR001969;IPR033121;IPR021109;IPR033869;IPR007856;IPR008138;IPR011001;IPR008139;	Aspartic peptidase A1 family;Aspartic peptidase, active site;Peptidase family A1 domain;Aspartic peptidase domain superfamily;Phytepsin;Saposin-like type B, region 1;Saposin B type, region 2;Saposin-like;Saposin B type domain;
306	prot034	9	Heritability	0.65	A0A3B6EGL9_WHEAT	A0A3B6EGL9	Uncharacterized protein OS=Triticum aestivum OX=4565 PE=3 SV=1	IPR001461;IPR001969;IPR033121;IPR021109;IPR033869;IPR007856;IPR008138;IPR011001;IPR008139;	Aspartic peptidase A1 family;Aspartic peptidase, active site;Peptidase family A1 domain;Aspartic peptidase domain superfamily;Phytepsin;Saposin-like type B, region 1;Saposin B type, region 2;Saposin-like;Saposin B type domain;
307	prot035	1	Min	1469.67	A0A3B6LHI9_WHEAT	A0A3B6LHI9	Uncharacterized protein OS=Triticum aestivum OX=4565 PE=3 SV=1	IPR018181;IPR029048;IPR029047;IPR013126;	Heat shock protein 70, conserved site;Heat shock protein 70kD, C-terminal domain superfamily;Heat shock protein 70kD, peptide-binding domain superfamily;Heat shock protein 70 family;
308	prot035	2	Mean	5000.89	A0A3B6LHI9_WHEAT	A0A3B6LHI9	Uncharacterized protein OS=Triticum aestivum OX=4565 PE=3 SV=1	IPR018181;IPR029048;IPR029047;IPR013126;	Heat shock protein 70, conserved site;Heat shock protein 70kD, C-terminal domain superfamily;Heat shock protein 70kD, peptide-binding domain superfamily;Heat shock protein 70 family;
309	prot035	3	Max	15954.3	A0A3B6LHI9_WHEAT	A0A3B6LHI9	Uncharacterized protein OS=Triticum aestivum OX=4565 PE=3 SV=1	IPR018181;IPR029048;IPR029047;IPR013126;	Heat shock protein 70, conserved site;Heat shock protein 70kD, C-terminal domain superfamily;Heat shock protein 70kD, peptide-binding domain superfamily;Heat shock protein 70 family;
310	prot035	4	LSD	6045.98	A0A3B6LHI9_WHEAT	A0A3B6LHI9	Uncharacterized protein OS=Triticum aestivum OX=4565 PE=3 SV=1	IPR018181;IPR029048;IPR029047;IPR013126;	Heat shock protein 70, conserved site;Heat shock protein 70kD, C-terminal domain superfamily;Heat shock protein 70kD, peptide-binding domain superfamily;Heat shock protein 70 family;
312	prot035	6	VarG	3.2207ns	A0A3B6LHI9_WHEAT	A0A3B6LHI9	Uncharacterized protein OS=Triticum aestivum OX=4565 PE=3 SV=1	IPR018181;IPR029048;IPR029047;IPR013126;	Heat shock protein 70, conserved site;Heat shock protein 70kD, C-terminal domain superfamily;Heat shock protein 70kD, peptide-binding domain superfamily;Heat shock protein 70 family;
313	prot035	7	VarGL	1678105.0665ns	A0A3B6LHI9_WHEAT	A0A3B6LHI9	Uncharacterized protein OS=Triticum aestivum OX=4565 PE=3 SV=1	IPR018181;IPR029048;IPR029047;IPR013126;	Heat shock protein 70, conserved site;Heat shock protein 70kD, C-terminal domain superfamily;Heat shock protein 70kD, peptide-binding domain superfamily;Heat shock protein 70 family;
314	prot035	8	VarR	3.76302e+06	A0A3B6LHI9_WHEAT	A0A3B6LHI9	Uncharacterized protein OS=Triticum aestivum OX=4565 PE=3 SV=1	IPR018181;IPR029048;IPR029047;IPR013126;	Heat shock protein 70, conserved site;Heat shock protein 70kD, C-terminal domain superfamily;Heat shock protein 70kD, peptide-binding domain superfamily;Heat shock protein 70 family;
315	prot035	9	Heritability	0	A0A3B6LHI9_WHEAT	A0A3B6LHI9	Uncharacterized protein OS=Triticum aestivum OX=4565 PE=3 SV=1	IPR018181;IPR029048;IPR029047;IPR013126;	Heat shock protein 70, conserved site;Heat shock protein 70kD, C-terminal domain superfamily;Heat shock protein 70kD, peptide-binding domain superfamily;Heat shock protein 70 family;
316	prot036	1	Min	135096	A0A3B6MYZ0_WHEAT	A0A3B6MYZ0	Uncharacterized protein OS=Triticum aestivum OX=4565 PE=4 SV=1	IPR006045;IPR014710;IPR011051;	Cupin 1;RmlC-like jelly roll fold;RmlC-like cupin domain superfamily;
317	prot036	2	Mean	194862	A0A3B6MYZ0_WHEAT	A0A3B6MYZ0	Uncharacterized protein OS=Triticum aestivum OX=4565 PE=4 SV=1	IPR006045;IPR014710;IPR011051;	Cupin 1;RmlC-like jelly roll fold;RmlC-like cupin domain superfamily;
318	prot036	3	Max	330202	A0A3B6MYZ0_WHEAT	A0A3B6MYZ0	Uncharacterized protein OS=Triticum aestivum OX=4565 PE=4 SV=1	IPR006045;IPR014710;IPR011051;	Cupin 1;RmlC-like jelly roll fold;RmlC-like cupin domain superfamily;
319	prot036	4	LSD	47938.7	A0A3B6MYZ0_WHEAT	A0A3B6MYZ0	Uncharacterized protein OS=Triticum aestivum OX=4565 PE=4 SV=1	IPR006045;IPR014710;IPR011051;	Cupin 1;RmlC-like jelly roll fold;RmlC-like cupin domain superfamily;
321	prot036	6	VarG	725536104.0051***	A0A3B6MYZ0_WHEAT	A0A3B6MYZ0	Uncharacterized protein OS=Triticum aestivum OX=4565 PE=4 SV=1	IPR006045;IPR014710;IPR011051;	Cupin 1;RmlC-like jelly roll fold;RmlC-like cupin domain superfamily;
322	prot036	7	VarGL	115061846.882ns	A0A3B6MYZ0_WHEAT	A0A3B6MYZ0	Uncharacterized protein OS=Triticum aestivum OX=4565 PE=4 SV=1	IPR006045;IPR014710;IPR011051;	Cupin 1;RmlC-like jelly roll fold;RmlC-like cupin domain superfamily;
323	prot036	8	VarR	7.12448e+08	A0A3B6MYZ0_WHEAT	A0A3B6MYZ0	Uncharacterized protein OS=Triticum aestivum OX=4565 PE=4 SV=1	IPR006045;IPR014710;IPR011051;	Cupin 1;RmlC-like jelly roll fold;RmlC-like cupin domain superfamily;
324	prot036	9	Heritability	0.72	A0A3B6MYZ0_WHEAT	A0A3B6MYZ0	Uncharacterized protein OS=Triticum aestivum OX=4565 PE=4 SV=1	IPR006045;IPR014710;IPR011051;	Cupin 1;RmlC-like jelly roll fold;RmlC-like cupin domain superfamily;
325	prot037	1	Min	4848.35	A0A3B6B2R3_WHEAT	A0A3B6B2R3	Uncharacterized protein OS=Triticum aestivum OX=4565 PE=4 SV=1	IPR011065;IPR002160;	Kunitz inhibitor STI-like superfamily;Proteinase inhibitor I3, Kunitz legume;
326	prot037	2	Mean	8618.16	A0A3B6B2R3_WHEAT	A0A3B6B2R3	Uncharacterized protein OS=Triticum aestivum OX=4565 PE=4 SV=1	IPR011065;IPR002160;	Kunitz inhibitor STI-like superfamily;Proteinase inhibitor I3, Kunitz legume;
327	prot037	3	Max	15935.8	A0A3B6B2R3_WHEAT	A0A3B6B2R3	Uncharacterized protein OS=Triticum aestivum OX=4565 PE=4 SV=1	IPR011065;IPR002160;	Kunitz inhibitor STI-like superfamily;Proteinase inhibitor I3, Kunitz legume;
328	prot037	4	LSD	4180.17	A0A3B6B2R3_WHEAT	A0A3B6B2R3	Uncharacterized protein OS=Triticum aestivum OX=4565 PE=4 SV=1	IPR011065;IPR002160;	Kunitz inhibitor STI-like superfamily;Proteinase inhibitor I3, Kunitz legume;
330	prot037	6	VarG	1356506.3126***	A0A3B6B2R3_WHEAT	A0A3B6B2R3	Uncharacterized protein OS=Triticum aestivum OX=4565 PE=4 SV=1	IPR011065;IPR002160;	Kunitz inhibitor STI-like superfamily;Proteinase inhibitor I3, Kunitz legume;
331	prot037	7	VarGL	1321385.3463ns	A0A3B6B2R3_WHEAT	A0A3B6B2R3	Uncharacterized protein OS=Triticum aestivum OX=4565 PE=4 SV=1	IPR011065;IPR002160;	Kunitz inhibitor STI-like superfamily;Proteinase inhibitor I3, Kunitz legume;
332	prot037	8	VarR	3.31873e+06	A0A3B6B2R3_WHEAT	A0A3B6B2R3	Uncharacterized protein OS=Triticum aestivum OX=4565 PE=4 SV=1	IPR011065;IPR002160;	Kunitz inhibitor STI-like superfamily;Proteinase inhibitor I3, Kunitz legume;
333	prot037	9	Heritability	0.4	A0A3B6B2R3_WHEAT	A0A3B6B2R3	Uncharacterized protein OS=Triticum aestivum OX=4565 PE=4 SV=1	IPR011065;IPR002160;	Kunitz inhibitor STI-like superfamily;Proteinase inhibitor I3, Kunitz legume;
334	prot038	1	Min	3897.52	A0A3B6JHJ7_WHEAT	A0A3B6JHJ7	Uncharacterized protein OS=Triticum aestivum OX=4565 PE=4 SV=1	IPR004238;	Late embryogenesis abundant protein, LEA_4 subgroup;
335	prot038	2	Mean	7015.6	A0A3B6JHJ7_WHEAT	A0A3B6JHJ7	Uncharacterized protein OS=Triticum aestivum OX=4565 PE=4 SV=1	IPR004238;	Late embryogenesis abundant protein, LEA_4 subgroup;
336	prot038	3	Max	9583.22	A0A3B6JHJ7_WHEAT	A0A3B6JHJ7	Uncharacterized protein OS=Triticum aestivum OX=4565 PE=4 SV=1	IPR004238;	Late embryogenesis abundant protein, LEA_4 subgroup;
337	prot038	4	LSD	2380	A0A3B6JHJ7_WHEAT	A0A3B6JHJ7	Uncharacterized protein OS=Triticum aestivum OX=4565 PE=4 SV=1	IPR004238;	Late embryogenesis abundant protein, LEA_4 subgroup;
339	prot038	6	VarG	293782.3192*	A0A3B6JHJ7_WHEAT	A0A3B6JHJ7	Uncharacterized protein OS=Triticum aestivum OX=4565 PE=4 SV=1	IPR004238;	Late embryogenesis abundant protein, LEA_4 subgroup;
340	prot038	7	VarGL	786046.626**	A0A3B6JHJ7_WHEAT	A0A3B6JHJ7	Uncharacterized protein OS=Triticum aestivum OX=4565 PE=4 SV=1	IPR004238;	Late embryogenesis abundant protein, LEA_4 subgroup;
341	prot038	8	VarR	994846	A0A3B6JHJ7_WHEAT	A0A3B6JHJ7	Uncharacterized protein OS=Triticum aestivum OX=4565 PE=4 SV=1	IPR004238;	Late embryogenesis abundant protein, LEA_4 subgroup;
342	prot038	9	Heritability	0.3	A0A3B6JHJ7_WHEAT	A0A3B6JHJ7	Uncharacterized protein OS=Triticum aestivum OX=4565 PE=4 SV=1	IPR004238;	Late embryogenesis abundant protein, LEA_4 subgroup;
343	prot039	1	Min	3158.61	A0A3B6LT59_WHEAT	A0A3B6LT59	Uncharacterized protein OS=Triticum aestivum OX=4565 PE=4 SV=1	IPR007011;	Late embryogenesis abundant protein, SMP subgroup domain;
344	prot039	2	Mean	6633.62	A0A3B6LT59_WHEAT	A0A3B6LT59	Uncharacterized protein OS=Triticum aestivum OX=4565 PE=4 SV=1	IPR007011;	Late embryogenesis abundant protein, SMP subgroup domain;
345	prot039	3	Max	10337.9	A0A3B6LT59_WHEAT	A0A3B6LT59	Uncharacterized protein OS=Triticum aestivum OX=4565 PE=4 SV=1	IPR007011;	Late embryogenesis abundant protein, SMP subgroup domain;
346	prot039	4	LSD	2577.27	A0A3B6LT59_WHEAT	A0A3B6LT59	Uncharacterized protein OS=Triticum aestivum OX=4565 PE=4 SV=1	IPR007011;	Late embryogenesis abundant protein, SMP subgroup domain;
348	prot039	6	VarG	500418.3922***	A0A3B6LT59_WHEAT	A0A3B6LT59	Uncharacterized protein OS=Triticum aestivum OX=4565 PE=4 SV=1	IPR007011;	Late embryogenesis abundant protein, SMP subgroup domain;
349	prot039	7	VarGL	695945.3129ns	A0A3B6LT59_WHEAT	A0A3B6LT59	Uncharacterized protein OS=Triticum aestivum OX=4565 PE=4 SV=1	IPR007011;	Late embryogenesis abundant protein, SMP subgroup domain;
350	prot039	8	VarR	971228	A0A3B6LT59_WHEAT	A0A3B6LT59	Uncharacterized protein OS=Triticum aestivum OX=4565 PE=4 SV=1	IPR007011;	Late embryogenesis abundant protein, SMP subgroup domain;
351	prot039	9	Heritability	0.41	A0A3B6LT59_WHEAT	A0A3B6LT59	Uncharacterized protein OS=Triticum aestivum OX=4565 PE=4 SV=1	IPR007011;	Late embryogenesis abundant protein, SMP subgroup domain;
352	prot040	1	Min	11.85	B7U6L5_WHEAT	B7U6L5	Globulin 3B OS=Triticum aestivum OX=4565 GN=glo-3B PE=4 SV=1	IPR006045;IPR014710;IPR011051;	Cupin 1;RmlC-like jelly roll fold;RmlC-like cupin domain superfamily;
353	prot040	2	Mean	14.25	B7U6L5_WHEAT	B7U6L5	Globulin 3B OS=Triticum aestivum OX=4565 GN=glo-3B PE=4 SV=1	IPR006045;IPR014710;IPR011051;	Cupin 1;RmlC-like jelly roll fold;RmlC-like cupin domain superfamily;
354	prot040	3	Max	18.45	B7U6L5_WHEAT	B7U6L5	Globulin 3B OS=Triticum aestivum OX=4565 GN=glo-3B PE=4 SV=1	IPR006045;IPR014710;IPR011051;	Cupin 1;RmlC-like jelly roll fold;RmlC-like cupin domain superfamily;
355	prot040	4	LSD	1.12	B7U6L5_WHEAT	B7U6L5	Globulin 3B OS=Triticum aestivum OX=4565 GN=glo-3B PE=4 SV=1	IPR006045;IPR014710;IPR011051;	Cupin 1;RmlC-like jelly roll fold;RmlC-like cupin domain superfamily;
357	prot040	6	VarG	2.0135***	B7U6L5_WHEAT	B7U6L5	Globulin 3B OS=Triticum aestivum OX=4565 GN=glo-3B PE=4 SV=1	IPR006045;IPR014710;IPR011051;	Cupin 1;RmlC-like jelly roll fold;RmlC-like cupin domain superfamily;
358	prot040	7	VarGL	0ns	B7U6L5_WHEAT	B7U6L5	Globulin 3B OS=Triticum aestivum OX=4565 GN=glo-3B PE=4 SV=1	IPR006045;IPR014710;IPR011051;	Cupin 1;RmlC-like jelly roll fold;RmlC-like cupin domain superfamily;
359	prot040	8	VarR	0.3723	B7U6L5_WHEAT	B7U6L5	Globulin 3B OS=Triticum aestivum OX=4565 GN=glo-3B PE=4 SV=1	IPR006045;IPR014710;IPR011051;	Cupin 1;RmlC-like jelly roll fold;RmlC-like cupin domain superfamily;
360	prot040	9	Heritability	0.92	B7U6L5_WHEAT	B7U6L5	Globulin 3B OS=Triticum aestivum OX=4565 GN=glo-3B PE=4 SV=1	IPR006045;IPR014710;IPR011051;	Cupin 1;RmlC-like jelly roll fold;RmlC-like cupin domain superfamily;
361	prot041	1	Min	72925.8	A0A3B6TZD9_WHEAT	A0A3B6TZD9	Uncharacterized protein OS=Triticum aestivum OX=4565 PE=4 SV=1	IPR016283;IPR000726;IPR023346;	Glycoside hydrolase, family 19;Glycoside hydrolase, family 19, catalytic;Lysozyme-like domain superfamily;
362	prot041	2	Mean	105534	A0A3B6TZD9_WHEAT	A0A3B6TZD9	Uncharacterized protein OS=Triticum aestivum OX=4565 PE=4 SV=1	IPR016283;IPR000726;IPR023346;	Glycoside hydrolase, family 19;Glycoside hydrolase, family 19, catalytic;Lysozyme-like domain superfamily;
363	prot041	3	Max	133939	A0A3B6TZD9_WHEAT	A0A3B6TZD9	Uncharacterized protein OS=Triticum aestivum OX=4565 PE=4 SV=1	IPR016283;IPR000726;IPR023346;	Glycoside hydrolase, family 19;Glycoside hydrolase, family 19, catalytic;Lysozyme-like domain superfamily;
364	prot041	4	LSD	21885.2	A0A3B6TZD9_WHEAT	A0A3B6TZD9	Uncharacterized protein OS=Triticum aestivum OX=4565 PE=4 SV=1	IPR016283;IPR000726;IPR023346;	Glycoside hydrolase, family 19;Glycoside hydrolase, family 19, catalytic;Lysozyme-like domain superfamily;
366	prot041	6	VarG	101341457.887***	A0A3B6TZD9_WHEAT	A0A3B6TZD9	Uncharacterized protein OS=Triticum aestivum OX=4565 PE=4 SV=1	IPR016283;IPR000726;IPR023346;	Glycoside hydrolase, family 19;Glycoside hydrolase, family 19, catalytic;Lysozyme-like domain superfamily;
367	prot041	7	VarGL	68792504.5702**	A0A3B6TZD9_WHEAT	A0A3B6TZD9	Uncharacterized protein OS=Triticum aestivum OX=4565 PE=4 SV=1	IPR016283;IPR000726;IPR023346;	Glycoside hydrolase, family 19;Glycoside hydrolase, family 19, catalytic;Lysozyme-like domain superfamily;
368	prot041	8	VarR	9.38126e+07	A0A3B6TZD9_WHEAT	A0A3B6TZD9	Uncharacterized protein OS=Triticum aestivum OX=4565 PE=4 SV=1	IPR016283;IPR000726;IPR023346;	Glycoside hydrolase, family 19;Glycoside hydrolase, family 19, catalytic;Lysozyme-like domain superfamily;
369	prot041	9	Heritability	0.63	A0A3B6TZD9_WHEAT	A0A3B6TZD9	Uncharacterized protein OS=Triticum aestivum OX=4565 PE=4 SV=1	IPR016283;IPR000726;IPR023346;	Glycoside hydrolase, family 19;Glycoside hydrolase, family 19, catalytic;Lysozyme-like domain superfamily;
370	prot042	1	Min	8055.78	A0A3B5Y3D7_WHEAT	A0A3B5Y3D7	Uncharacterized protein OS=Triticum aestivum OX=4565 PE=4 SV=1	IPR008914;IPR036610;IPR005247;	Phosphatidylethanolamine-binding protein;PEBP-like superfamily;YbhB/YbcL;
371	prot042	2	Mean	11496.3	A0A3B5Y3D7_WHEAT	A0A3B5Y3D7	Uncharacterized protein OS=Triticum aestivum OX=4565 PE=4 SV=1	IPR008914;IPR036610;IPR005247;	Phosphatidylethanolamine-binding protein;PEBP-like superfamily;YbhB/YbcL;
372	prot042	3	Max	15524.1	A0A3B5Y3D7_WHEAT	A0A3B5Y3D7	Uncharacterized protein OS=Triticum aestivum OX=4565 PE=4 SV=1	IPR008914;IPR036610;IPR005247;	Phosphatidylethanolamine-binding protein;PEBP-like superfamily;YbhB/YbcL;
373	prot042	4	LSD	2296.3	A0A3B5Y3D7_WHEAT	A0A3B5Y3D7	Uncharacterized protein OS=Triticum aestivum OX=4565 PE=4 SV=1	IPR008914;IPR036610;IPR005247;	Phosphatidylethanolamine-binding protein;PEBP-like superfamily;YbhB/YbcL;
375	prot042	6	VarG	460617.7458***	A0A3B5Y3D7_WHEAT	A0A3B5Y3D7	Uncharacterized protein OS=Triticum aestivum OX=4565 PE=4 SV=1	IPR008914;IPR036610;IPR005247;	Phosphatidylethanolamine-binding protein;PEBP-like superfamily;YbhB/YbcL;
376	prot042	7	VarGL	498723.6586ns	A0A3B5Y3D7_WHEAT	A0A3B5Y3D7	Uncharacterized protein OS=Triticum aestivum OX=4565 PE=4 SV=1	IPR008914;IPR036610;IPR005247;	Phosphatidylethanolamine-binding protein;PEBP-like superfamily;YbhB/YbcL;
377	prot042	8	VarR	1.30093e+06	A0A3B5Y3D7_WHEAT	A0A3B5Y3D7	Uncharacterized protein OS=Triticum aestivum OX=4565 PE=4 SV=1	IPR008914;IPR036610;IPR005247;	Phosphatidylethanolamine-binding protein;PEBP-like superfamily;YbhB/YbcL;
378	prot042	9	Heritability	0.42	A0A3B5Y3D7_WHEAT	A0A3B5Y3D7	Uncharacterized protein OS=Triticum aestivum OX=4565 PE=4 SV=1	IPR008914;IPR036610;IPR005247;	Phosphatidylethanolamine-binding protein;PEBP-like superfamily;YbhB/YbcL;
379	prot043	1	Min	7975.83	W5A619_WHEAT	W5A619	Uncharacterized protein OS=Triticum aestivum OX=4565 PE=4 SV=1	IPR039030;IPR011992;IPR018247;IPR002048;	Calmodulin;EF-hand domain pair;EF-Hand 1, calcium-binding site;EF-hand domain;
380	prot043	2	Mean	16065.5	W5A619_WHEAT	W5A619	Uncharacterized protein OS=Triticum aestivum OX=4565 PE=4 SV=1	IPR039030;IPR011992;IPR018247;IPR002048;	Calmodulin;EF-hand domain pair;EF-Hand 1, calcium-binding site;EF-hand domain;
381	prot043	3	Max	26742	W5A619_WHEAT	W5A619	Uncharacterized protein OS=Triticum aestivum OX=4565 PE=4 SV=1	IPR039030;IPR011992;IPR018247;IPR002048;	Calmodulin;EF-hand domain pair;EF-Hand 1, calcium-binding site;EF-hand domain;
382	prot043	4	LSD	9965.44	W5A619_WHEAT	W5A619	Uncharacterized protein OS=Triticum aestivum OX=4565 PE=4 SV=1	IPR039030;IPR011992;IPR018247;IPR002048;	Calmodulin;EF-hand domain pair;EF-Hand 1, calcium-binding site;EF-hand domain;
384	prot043	6	VarG	11.452ns	W5A619_WHEAT	W5A619	Uncharacterized protein OS=Triticum aestivum OX=4565 PE=4 SV=1	IPR039030;IPR011992;IPR018247;IPR002048;	Calmodulin;EF-hand domain pair;EF-Hand 1, calcium-binding site;EF-hand domain;
385	prot043	7	VarGL	7907589.4681*	W5A619_WHEAT	W5A619	Uncharacterized protein OS=Triticum aestivum OX=4565 PE=4 SV=1	IPR039030;IPR011992;IPR018247;IPR002048;	Calmodulin;EF-hand domain pair;EF-Hand 1, calcium-binding site;EF-hand domain;
386	prot043	8	VarR	1.43568e+07	W5A619_WHEAT	W5A619	Uncharacterized protein OS=Triticum aestivum OX=4565 PE=4 SV=1	IPR039030;IPR011992;IPR018247;IPR002048;	Calmodulin;EF-hand domain pair;EF-Hand 1, calcium-binding site;EF-hand domain;
387	prot043	9	Heritability	0	W5A619_WHEAT	W5A619	Uncharacterized protein OS=Triticum aestivum OX=4565 PE=4 SV=1	IPR039030;IPR011992;IPR018247;IPR002048;	Calmodulin;EF-hand domain pair;EF-Hand 1, calcium-binding site;EF-hand domain;
388	prot044	1	Min	4662.43	A0A3B6HWI6_WHEAT	A0A3B6HWI6	Uncharacterized protein OS=Triticum aestivum OX=4565 PE=3 SV=1	IPR018181;IPR029047;IPR013126;	Heat shock protein 70, conserved site;Heat shock protein 70kD, peptide-binding domain superfamily;Heat shock protein 70 family;
389	prot044	2	Mean	7978.79	A0A3B6HWI6_WHEAT	A0A3B6HWI6	Uncharacterized protein OS=Triticum aestivum OX=4565 PE=3 SV=1	IPR018181;IPR029047;IPR013126;	Heat shock protein 70, conserved site;Heat shock protein 70kD, peptide-binding domain superfamily;Heat shock protein 70 family;
390	prot044	3	Max	13054.1	A0A3B6HWI6_WHEAT	A0A3B6HWI6	Uncharacterized protein OS=Triticum aestivum OX=4565 PE=3 SV=1	IPR018181;IPR029047;IPR013126;	Heat shock protein 70, conserved site;Heat shock protein 70kD, peptide-binding domain superfamily;Heat shock protein 70 family;
391	prot044	4	LSD	2876.56	A0A3B6HWI6_WHEAT	A0A3B6HWI6	Uncharacterized protein OS=Triticum aestivum OX=4565 PE=3 SV=1	IPR018181;IPR029047;IPR013126;	Heat shock protein 70, conserved site;Heat shock protein 70kD, peptide-binding domain superfamily;Heat shock protein 70 family;
393	prot044	6	VarG	2037066.7072***	A0A3B6HWI6_WHEAT	A0A3B6HWI6	Uncharacterized protein OS=Triticum aestivum OX=4565 PE=3 SV=1	IPR018181;IPR029047;IPR013126;	Heat shock protein 70, conserved site;Heat shock protein 70kD, peptide-binding domain superfamily;Heat shock protein 70 family;
394	prot044	7	VarGL	0.2901ns	A0A3B6HWI6_WHEAT	A0A3B6HWI6	Uncharacterized protein OS=Triticum aestivum OX=4565 PE=3 SV=1	IPR018181;IPR029047;IPR013126;	Heat shock protein 70, conserved site;Heat shock protein 70kD, peptide-binding domain superfamily;Heat shock protein 70 family;
395	prot044	8	VarR	2.86641e+06	A0A3B6HWI6_WHEAT	A0A3B6HWI6	Uncharacterized protein OS=Triticum aestivum OX=4565 PE=3 SV=1	IPR018181;IPR029047;IPR013126;	Heat shock protein 70, conserved site;Heat shock protein 70kD, peptide-binding domain superfamily;Heat shock protein 70 family;
396	prot044	9	Heritability	0.66	A0A3B6HWI6_WHEAT	A0A3B6HWI6	Uncharacterized protein OS=Triticum aestivum OX=4565 PE=3 SV=1	IPR018181;IPR029047;IPR013126;	Heat shock protein 70, conserved site;Heat shock protein 70kD, peptide-binding domain superfamily;Heat shock protein 70 family;
397	prot045	1	Min	189743	A0A3B6JER7_WHEAT	A0A3B6JER7	Uncharacterized protein OS=Triticum aestivum OX=4565 PE=4 SV=1	IPR006045;IPR014710;IPR011051;	Cupin 1;RmlC-like jelly roll fold;RmlC-like cupin domain superfamily;
398	prot045	2	Mean	310027	A0A3B6JER7_WHEAT	A0A3B6JER7	Uncharacterized protein OS=Triticum aestivum OX=4565 PE=4 SV=1	IPR006045;IPR014710;IPR011051;	Cupin 1;RmlC-like jelly roll fold;RmlC-like cupin domain superfamily;
399	prot045	3	Max	621465	A0A3B6JER7_WHEAT	A0A3B6JER7	Uncharacterized protein OS=Triticum aestivum OX=4565 PE=4 SV=1	IPR006045;IPR014710;IPR011051;	Cupin 1;RmlC-like jelly roll fold;RmlC-like cupin domain superfamily;
400	prot045	4	LSD	75168.4	A0A3B6JER7_WHEAT	A0A3B6JER7	Uncharacterized protein OS=Triticum aestivum OX=4565 PE=4 SV=1	IPR006045;IPR014710;IPR011051;	Cupin 1;RmlC-like jelly roll fold;RmlC-like cupin domain superfamily;
402	prot045	6	VarG	3353704179.2956***	A0A3B6JER7_WHEAT	A0A3B6JER7	Uncharacterized protein OS=Triticum aestivum OX=4565 PE=4 SV=1	IPR006045;IPR014710;IPR011051;	Cupin 1;RmlC-like jelly roll fold;RmlC-like cupin domain superfamily;
403	prot045	7	VarGL	485712180.6272ns	A0A3B6JER7_WHEAT	A0A3B6JER7	Uncharacterized protein OS=Triticum aestivum OX=4565 PE=4 SV=1	IPR006045;IPR014710;IPR011051;	Cupin 1;RmlC-like jelly roll fold;RmlC-like cupin domain superfamily;
404	prot045	8	VarR	1.38624e+09	A0A3B6JER7_WHEAT	A0A3B6JER7	Uncharacterized protein OS=Triticum aestivum OX=4565 PE=4 SV=1	IPR006045;IPR014710;IPR011051;	Cupin 1;RmlC-like jelly roll fold;RmlC-like cupin domain superfamily;
405	prot045	9	Heritability	0.83	A0A3B6JER7_WHEAT	A0A3B6JER7	Uncharacterized protein OS=Triticum aestivum OX=4565 PE=4 SV=1	IPR006045;IPR014710;IPR011051;	Cupin 1;RmlC-like jelly roll fold;RmlC-like cupin domain superfamily;
406	prot046	1	Min	2272.47	A0A2U8JD37_WHEAT	A0A2U8JD37	Delta gliadin-D1 OS=Triticum aestivum OX=4565 GN=Gli-1 PE=4 SV=1	IPR036312;IPR016140;IPR001954;	Bifunctional inhibitor/plant lipid transfer protein/seed storage helical domain superfamily;Bifunctional inhibitor/plant lipid transfer protein/seed storage helical domain;Gliadin/LMW glutenin;
407	prot046	2	Mean	6465.24	A0A2U8JD37_WHEAT	A0A2U8JD37	Delta gliadin-D1 OS=Triticum aestivum OX=4565 GN=Gli-1 PE=4 SV=1	IPR036312;IPR016140;IPR001954;	Bifunctional inhibitor/plant lipid transfer protein/seed storage helical domain superfamily;Bifunctional inhibitor/plant lipid transfer protein/seed storage helical domain;Gliadin/LMW glutenin;
408	prot046	3	Max	12348.8	A0A2U8JD37_WHEAT	A0A2U8JD37	Delta gliadin-D1 OS=Triticum aestivum OX=4565 GN=Gli-1 PE=4 SV=1	IPR036312;IPR016140;IPR001954;	Bifunctional inhibitor/plant lipid transfer protein/seed storage helical domain superfamily;Bifunctional inhibitor/plant lipid transfer protein/seed storage helical domain;Gliadin/LMW glutenin;
409	prot046	4	LSD	4527.19	A0A2U8JD37_WHEAT	A0A2U8JD37	Delta gliadin-D1 OS=Triticum aestivum OX=4565 GN=Gli-1 PE=4 SV=1	IPR036312;IPR016140;IPR001954;	Bifunctional inhibitor/plant lipid transfer protein/seed storage helical domain superfamily;Bifunctional inhibitor/plant lipid transfer protein/seed storage helical domain;Gliadin/LMW glutenin;
411	prot046	6	VarG	1766888.6088***	A0A2U8JD37_WHEAT	A0A2U8JD37	Delta gliadin-D1 OS=Triticum aestivum OX=4565 GN=Gli-1 PE=4 SV=1	IPR036312;IPR016140;IPR001954;	Bifunctional inhibitor/plant lipid transfer protein/seed storage helical domain superfamily;Bifunctional inhibitor/plant lipid transfer protein/seed storage helical domain;Gliadin/LMW glutenin;
412	prot046	7	VarGL	3842281.1599***	A0A2U8JD37_WHEAT	A0A2U8JD37	Delta gliadin-D1 OS=Triticum aestivum OX=4565 GN=Gli-1 PE=4 SV=1	IPR036312;IPR016140;IPR001954;	Bifunctional inhibitor/plant lipid transfer protein/seed storage helical domain superfamily;Bifunctional inhibitor/plant lipid transfer protein/seed storage helical domain;Gliadin/LMW glutenin;
413	prot046	8	VarR	2.24558e+06	A0A2U8JD37_WHEAT	A0A2U8JD37	Delta gliadin-D1 OS=Triticum aestivum OX=4565 GN=Gli-1 PE=4 SV=1	IPR036312;IPR016140;IPR001954;	Bifunctional inhibitor/plant lipid transfer protein/seed storage helical domain superfamily;Bifunctional inhibitor/plant lipid transfer protein/seed storage helical domain;Gliadin/LMW glutenin;
414	prot046	9	Heritability	0.42	A0A2U8JD37_WHEAT	A0A2U8JD37	Delta gliadin-D1 OS=Triticum aestivum OX=4565 GN=Gli-1 PE=4 SV=1	IPR036312;IPR016140;IPR001954;	Bifunctional inhibitor/plant lipid transfer protein/seed storage helical domain superfamily;Bifunctional inhibitor/plant lipid transfer protein/seed storage helical domain;Gliadin/LMW glutenin;
415	prot047	1	Min	-9220.39	A0A3B5YPZ7_WHEAT	A0A3B5YPZ7	Uncharacterized protein OS=Triticum aestivum OX=4565 PE=4 SV=1	IPR036312;IPR016140;IPR001954;	Bifunctional inhibitor/plant lipid transfer protein/seed storage helical domain superfamily;Bifunctional inhibitor/plant lipid transfer protein/seed storage helical domain;Gliadin/LMW glutenin;
416	prot047	2	Mean	101515	A0A3B5YPZ7_WHEAT	A0A3B5YPZ7	Uncharacterized protein OS=Triticum aestivum OX=4565 PE=4 SV=1	IPR036312;IPR016140;IPR001954;	Bifunctional inhibitor/plant lipid transfer protein/seed storage helical domain superfamily;Bifunctional inhibitor/plant lipid transfer protein/seed storage helical domain;Gliadin/LMW glutenin;
417	prot047	3	Max	203256	A0A3B5YPZ7_WHEAT	A0A3B5YPZ7	Uncharacterized protein OS=Triticum aestivum OX=4565 PE=4 SV=1	IPR036312;IPR016140;IPR001954;	Bifunctional inhibitor/plant lipid transfer protein/seed storage helical domain superfamily;Bifunctional inhibitor/plant lipid transfer protein/seed storage helical domain;Gliadin/LMW glutenin;
418	prot047	4	LSD	38422.3	A0A3B5YPZ7_WHEAT	A0A3B5YPZ7	Uncharacterized protein OS=Triticum aestivum OX=4565 PE=4 SV=1	IPR036312;IPR016140;IPR001954;	Bifunctional inhibitor/plant lipid transfer protein/seed storage helical domain superfamily;Bifunctional inhibitor/plant lipid transfer protein/seed storage helical domain;Gliadin/LMW glutenin;
420	prot047	6	VarG	851057005.5782***	A0A3B5YPZ7_WHEAT	A0A3B5YPZ7	Uncharacterized protein OS=Triticum aestivum OX=4565 PE=4 SV=1	IPR036312;IPR016140;IPR001954;	Bifunctional inhibitor/plant lipid transfer protein/seed storage helical domain superfamily;Bifunctional inhibitor/plant lipid transfer protein/seed storage helical domain;Gliadin/LMW glutenin;
421	prot047	7	VarGL	51.7649ns	A0A3B5YPZ7_WHEAT	A0A3B5YPZ7	Uncharacterized protein OS=Triticum aestivum OX=4565 PE=4 SV=1	IPR036312;IPR016140;IPR001954;	Bifunctional inhibitor/plant lipid transfer protein/seed storage helical domain superfamily;Bifunctional inhibitor/plant lipid transfer protein/seed storage helical domain;Gliadin/LMW glutenin;
422	prot047	8	VarR	5.11547e+08	A0A3B5YPZ7_WHEAT	A0A3B5YPZ7	Uncharacterized protein OS=Triticum aestivum OX=4565 PE=4 SV=1	IPR036312;IPR016140;IPR001954;	Bifunctional inhibitor/plant lipid transfer protein/seed storage helical domain superfamily;Bifunctional inhibitor/plant lipid transfer protein/seed storage helical domain;Gliadin/LMW glutenin;
423	prot047	9	Heritability	0.82	A0A3B5YPZ7_WHEAT	A0A3B5YPZ7	Uncharacterized protein OS=Triticum aestivum OX=4565 PE=4 SV=1	IPR036312;IPR016140;IPR001954;	Bifunctional inhibitor/plant lipid transfer protein/seed storage helical domain superfamily;Bifunctional inhibitor/plant lipid transfer protein/seed storage helical domain;Gliadin/LMW glutenin;
424	prot048	1	Min	5302.07	A0A3B5XTA4_WHEAT	A0A3B5XTA4	Uncharacterized protein OS=Triticum aestivum OX=4565 PE=4 SV=1	IPR036312;IPR016140;IPR001954;	Bifunctional inhibitor/plant lipid transfer protein/seed storage helical domain superfamily;Bifunctional inhibitor/plant lipid transfer protein/seed storage helical domain;Gliadin/LMW glutenin;
425	prot048	2	Mean	85695.2	A0A3B5XTA4_WHEAT	A0A3B5XTA4	Uncharacterized protein OS=Triticum aestivum OX=4565 PE=4 SV=1	IPR036312;IPR016140;IPR001954;	Bifunctional inhibitor/plant lipid transfer protein/seed storage helical domain superfamily;Bifunctional inhibitor/plant lipid transfer protein/seed storage helical domain;Gliadin/LMW glutenin;
426	prot048	3	Max	152777	A0A3B5XTA4_WHEAT	A0A3B5XTA4	Uncharacterized protein OS=Triticum aestivum OX=4565 PE=4 SV=1	IPR036312;IPR016140;IPR001954;	Bifunctional inhibitor/plant lipid transfer protein/seed storage helical domain superfamily;Bifunctional inhibitor/plant lipid transfer protein/seed storage helical domain;Gliadin/LMW glutenin;
427	prot048	4	LSD	37225.5	A0A3B5XTA4_WHEAT	A0A3B5XTA4	Uncharacterized protein OS=Triticum aestivum OX=4565 PE=4 SV=1	IPR036312;IPR016140;IPR001954;	Bifunctional inhibitor/plant lipid transfer protein/seed storage helical domain superfamily;Bifunctional inhibitor/plant lipid transfer protein/seed storage helical domain;Gliadin/LMW glutenin;
429	prot048	6	VarG	159631122.3952***	A0A3B5XTA4_WHEAT	A0A3B5XTA4	Uncharacterized protein OS=Triticum aestivum OX=4565 PE=4 SV=1	IPR036312;IPR016140;IPR001954;	Bifunctional inhibitor/plant lipid transfer protein/seed storage helical domain superfamily;Bifunctional inhibitor/plant lipid transfer protein/seed storage helical domain;Gliadin/LMW glutenin;
430	prot048	7	VarGL	104.2315ns	A0A3B5XTA4_WHEAT	A0A3B5XTA4	Uncharacterized protein OS=Triticum aestivum OX=4565 PE=4 SV=1	IPR036312;IPR016140;IPR001954;	Bifunctional inhibitor/plant lipid transfer protein/seed storage helical domain superfamily;Bifunctional inhibitor/plant lipid transfer protein/seed storage helical domain;Gliadin/LMW glutenin;
431	prot048	8	VarR	4.6515e+08	A0A3B5XTA4_WHEAT	A0A3B5XTA4	Uncharacterized protein OS=Triticum aestivum OX=4565 PE=4 SV=1	IPR036312;IPR016140;IPR001954;	Bifunctional inhibitor/plant lipid transfer protein/seed storage helical domain superfamily;Bifunctional inhibitor/plant lipid transfer protein/seed storage helical domain;Gliadin/LMW glutenin;
432	prot048	9	Heritability	0.49	A0A3B5XTA4_WHEAT	A0A3B5XTA4	Uncharacterized protein OS=Triticum aestivum OX=4565 PE=4 SV=1	IPR036312;IPR016140;IPR001954;	Bifunctional inhibitor/plant lipid transfer protein/seed storage helical domain superfamily;Bifunctional inhibitor/plant lipid transfer protein/seed storage helical domain;Gliadin/LMW glutenin;
433	prot049	1	Min	-1010.79	A0A3B6IU70_WHEAT	A0A3B6IU70	Uncharacterized protein OS=Triticum aestivum OX=4565 PE=4 SV=1	IPR004911;	Gamma interferon inducible lysosomal thiol reductase GILT;
434	prot049	2	Mean	6067.44	A0A3B6IU70_WHEAT	A0A3B6IU70	Uncharacterized protein OS=Triticum aestivum OX=4565 PE=4 SV=1	IPR004911;	Gamma interferon inducible lysosomal thiol reductase GILT;
435	prot049	3	Max	15771.5	A0A3B6IU70_WHEAT	A0A3B6IU70	Uncharacterized protein OS=Triticum aestivum OX=4565 PE=4 SV=1	IPR004911;	Gamma interferon inducible lysosomal thiol reductase GILT;
436	prot049	4	LSD	7276.24	A0A3B6IU70_WHEAT	A0A3B6IU70	Uncharacterized protein OS=Triticum aestivum OX=4565 PE=4 SV=1	IPR004911;	Gamma interferon inducible lysosomal thiol reductase GILT;
438	prot049	6	VarG	0.3651ns	A0A3B6IU70_WHEAT	A0A3B6IU70	Uncharacterized protein OS=Triticum aestivum OX=4565 PE=4 SV=1	IPR004911;	Gamma interferon inducible lysosomal thiol reductase GILT;
439	prot049	7	VarGL	9087967.5291**	A0A3B6IU70_WHEAT	A0A3B6IU70	Uncharacterized protein OS=Triticum aestivum OX=4565 PE=4 SV=1	IPR004911;	Gamma interferon inducible lysosomal thiol reductase GILT;
440	prot049	8	VarR	2.00656e+06	A0A3B6IU70_WHEAT	A0A3B6IU70	Uncharacterized protein OS=Triticum aestivum OX=4565 PE=4 SV=1	IPR004911;	Gamma interferon inducible lysosomal thiol reductase GILT;
441	prot049	9	Heritability	0	A0A3B6IU70_WHEAT	A0A3B6IU70	Uncharacterized protein OS=Triticum aestivum OX=4565 PE=4 SV=1	IPR004911;	Gamma interferon inducible lysosomal thiol reductase GILT;
442	prot050	1	Min	37414.1	A0A3B6MQG8_WHEAT	A0A3B6MQG8	Non-specific lipid-transfer protein OS=Triticum aestivum OX=4565 PE=3 SV=1	IPR036312;IPR016140;IPR000528;	Bifunctional inhibitor/plant lipid transfer protein/seed storage helical domain superfamily;Bifunctional inhibitor/plant lipid transfer protein/seed storage helical domain;Plant lipid transfer protein/Par allergen;
443	prot050	2	Mean	68442.2	A0A3B6MQG8_WHEAT	A0A3B6MQG8	Non-specific lipid-transfer protein OS=Triticum aestivum OX=4565 PE=3 SV=1	IPR036312;IPR016140;IPR000528;	Bifunctional inhibitor/plant lipid transfer protein/seed storage helical domain superfamily;Bifunctional inhibitor/plant lipid transfer protein/seed storage helical domain;Plant lipid transfer protein/Par allergen;
444	prot050	3	Max	101971	A0A3B6MQG8_WHEAT	A0A3B6MQG8	Non-specific lipid-transfer protein OS=Triticum aestivum OX=4565 PE=3 SV=1	IPR036312;IPR016140;IPR000528;	Bifunctional inhibitor/plant lipid transfer protein/seed storage helical domain superfamily;Bifunctional inhibitor/plant lipid transfer protein/seed storage helical domain;Plant lipid transfer protein/Par allergen;
445	prot050	4	LSD	29052.3	A0A3B6MQG8_WHEAT	A0A3B6MQG8	Non-specific lipid-transfer protein OS=Triticum aestivum OX=4565 PE=3 SV=1	IPR036312;IPR016140;IPR000528;	Bifunctional inhibitor/plant lipid transfer protein/seed storage helical domain superfamily;Bifunctional inhibitor/plant lipid transfer protein/seed storage helical domain;Plant lipid transfer protein/Par allergen;
447	prot050	6	VarG	141.8861ns	A0A3B6MQG8_WHEAT	A0A3B6MQG8	Non-specific lipid-transfer protein OS=Triticum aestivum OX=4565 PE=3 SV=1	IPR036312;IPR016140;IPR000528;	Bifunctional inhibitor/plant lipid transfer protein/seed storage helical domain superfamily;Bifunctional inhibitor/plant lipid transfer protein/seed storage helical domain;Plant lipid transfer protein/Par allergen;
448	prot050	7	VarGL	74084269.4126ns	A0A3B6MQG8_WHEAT	A0A3B6MQG8	Non-specific lipid-transfer protein OS=Triticum aestivum OX=4565 PE=3 SV=1	IPR036312;IPR016140;IPR000528;	Bifunctional inhibitor/plant lipid transfer protein/seed storage helical domain superfamily;Bifunctional inhibitor/plant lipid transfer protein/seed storage helical domain;Plant lipid transfer protein/Par allergen;
449	prot050	8	VarR	1.73877e+08	A0A3B6MQG8_WHEAT	A0A3B6MQG8	Non-specific lipid-transfer protein OS=Triticum aestivum OX=4565 PE=3 SV=1	IPR036312;IPR016140;IPR000528;	Bifunctional inhibitor/plant lipid transfer protein/seed storage helical domain superfamily;Bifunctional inhibitor/plant lipid transfer protein/seed storage helical domain;Plant lipid transfer protein/Par allergen;
450	prot050	9	Heritability	0	A0A3B6MQG8_WHEAT	A0A3B6MQG8	Non-specific lipid-transfer protein OS=Triticum aestivum OX=4565 PE=3 SV=1	IPR036312;IPR016140;IPR000528;	Bifunctional inhibitor/plant lipid transfer protein/seed storage helical domain superfamily;Bifunctional inhibitor/plant lipid transfer protein/seed storage helical domain;Plant lipid transfer protein/Par allergen;
451	prot051	1	Min	2476.4	A0A3B6I2R2_WHEAT	A0A3B6I2R2	Uncharacterized protein OS=Triticum aestivum OX=4565 PE=4 SV=1	IPR036312;IPR016140;IPR001954;	Bifunctional inhibitor/plant lipid transfer protein/seed storage helical domain superfamily;Bifunctional inhibitor/plant lipid transfer protein/seed storage helical domain;Gliadin/LMW glutenin;
452	prot051	2	Mean	18748.5	A0A3B6I2R2_WHEAT	A0A3B6I2R2	Uncharacterized protein OS=Triticum aestivum OX=4565 PE=4 SV=1	IPR036312;IPR016140;IPR001954;	Bifunctional inhibitor/plant lipid transfer protein/seed storage helical domain superfamily;Bifunctional inhibitor/plant lipid transfer protein/seed storage helical domain;Gliadin/LMW glutenin;
453	prot051	3	Max	56554.2	A0A3B6I2R2_WHEAT	A0A3B6I2R2	Uncharacterized protein OS=Triticum aestivum OX=4565 PE=4 SV=1	IPR036312;IPR016140;IPR001954;	Bifunctional inhibitor/plant lipid transfer protein/seed storage helical domain superfamily;Bifunctional inhibitor/plant lipid transfer protein/seed storage helical domain;Gliadin/LMW glutenin;
454	prot051	4	LSD	8587.01	A0A3B6I2R2_WHEAT	A0A3B6I2R2	Uncharacterized protein OS=Triticum aestivum OX=4565 PE=4 SV=1	IPR036312;IPR016140;IPR001954;	Bifunctional inhibitor/plant lipid transfer protein/seed storage helical domain superfamily;Bifunctional inhibitor/plant lipid transfer protein/seed storage helical domain;Gliadin/LMW glutenin;
456	prot051	6	VarG	75474624.8113***	A0A3B6I2R2_WHEAT	A0A3B6I2R2	Uncharacterized protein OS=Triticum aestivum OX=4565 PE=4 SV=1	IPR036312;IPR016140;IPR001954;	Bifunctional inhibitor/plant lipid transfer protein/seed storage helical domain superfamily;Bifunctional inhibitor/plant lipid transfer protein/seed storage helical domain;Gliadin/LMW glutenin;
457	prot051	7	VarGL	2.4017ns	A0A3B6I2R2_WHEAT	A0A3B6I2R2	Uncharacterized protein OS=Triticum aestivum OX=4565 PE=4 SV=1	IPR036312;IPR016140;IPR001954;	Bifunctional inhibitor/plant lipid transfer protein/seed storage helical domain superfamily;Bifunctional inhibitor/plant lipid transfer protein/seed storage helical domain;Gliadin/LMW glutenin;
458	prot051	8	VarR	2.37343e+07	A0A3B6I2R2_WHEAT	A0A3B6I2R2	Uncharacterized protein OS=Triticum aestivum OX=4565 PE=4 SV=1	IPR036312;IPR016140;IPR001954;	Bifunctional inhibitor/plant lipid transfer protein/seed storage helical domain superfamily;Bifunctional inhibitor/plant lipid transfer protein/seed storage helical domain;Gliadin/LMW glutenin;
459	prot051	9	Heritability	0.89	A0A3B6I2R2_WHEAT	A0A3B6I2R2	Uncharacterized protein OS=Triticum aestivum OX=4565 PE=4 SV=1	IPR036312;IPR016140;IPR001954;	Bifunctional inhibitor/plant lipid transfer protein/seed storage helical domain superfamily;Bifunctional inhibitor/plant lipid transfer protein/seed storage helical domain;Gliadin/LMW glutenin;
460	prot052	1	Min	6278.78	Q7DMU0_WHEAT	Q7DMU0	Storage protein OS=Triticum aestivum OX=4565 GN=Gbl1 PE=4 SV=1	IPR006045;IPR014710;IPR011051;	Cupin 1;RmlC-like jelly roll fold;RmlC-like cupin domain superfamily;
461	prot052	2	Mean	11240.4	Q7DMU0_WHEAT	Q7DMU0	Storage protein OS=Triticum aestivum OX=4565 GN=Gbl1 PE=4 SV=1	IPR006045;IPR014710;IPR011051;	Cupin 1;RmlC-like jelly roll fold;RmlC-like cupin domain superfamily;
462	prot052	3	Max	16690.7	Q7DMU0_WHEAT	Q7DMU0	Storage protein OS=Triticum aestivum OX=4565 GN=Gbl1 PE=4 SV=1	IPR006045;IPR014710;IPR011051;	Cupin 1;RmlC-like jelly roll fold;RmlC-like cupin domain superfamily;
463	prot052	4	LSD	3320.18	Q7DMU0_WHEAT	Q7DMU0	Storage protein OS=Triticum aestivum OX=4565 GN=Gbl1 PE=4 SV=1	IPR006045;IPR014710;IPR011051;	Cupin 1;RmlC-like jelly roll fold;RmlC-like cupin domain superfamily;
465	prot052	6	VarG	2029225.2522***	Q7DMU0_WHEAT	Q7DMU0	Storage protein OS=Triticum aestivum OX=4565 GN=Gbl1 PE=4 SV=1	IPR006045;IPR014710;IPR011051;	Cupin 1;RmlC-like jelly roll fold;RmlC-like cupin domain superfamily;
466	prot052	7	VarGL	298901.8716ns	Q7DMU0_WHEAT	Q7DMU0	Storage protein OS=Triticum aestivum OX=4565 GN=Gbl1 PE=4 SV=1	IPR006045;IPR014710;IPR011051;	Cupin 1;RmlC-like jelly roll fold;RmlC-like cupin domain superfamily;
467	prot052	8	VarR	3.38407e+06	Q7DMU0_WHEAT	Q7DMU0	Storage protein OS=Triticum aestivum OX=4565 GN=Gbl1 PE=4 SV=1	IPR006045;IPR014710;IPR011051;	Cupin 1;RmlC-like jelly roll fold;RmlC-like cupin domain superfamily;
468	prot052	9	Heritability	0.6	Q7DMU0_WHEAT	Q7DMU0	Storage protein OS=Triticum aestivum OX=4565 GN=Gbl1 PE=4 SV=1	IPR006045;IPR014710;IPR011051;	Cupin 1;RmlC-like jelly roll fold;RmlC-like cupin domain superfamily;
469	prot053	1	Min	4539.36	A0A1D5ZL98_WHEAT	A0A1D5ZL98	rRNA N-glycosidase OS=Triticum aestivum OX=4565 PE=3 SV=1	IPR036041;IPR001574;IPR016138;IPR016139;	Ribosome-inactivating protein superfamily;Ribosome-inactivating protein;Ribosome-inactivating protein, subdomain 1;Ribosome-inactivating protein, subdomain 2;
470	prot053	2	Mean	10758.1	A0A1D5ZL98_WHEAT	A0A1D5ZL98	rRNA N-glycosidase OS=Triticum aestivum OX=4565 PE=3 SV=1	IPR036041;IPR001574;IPR016138;IPR016139;	Ribosome-inactivating protein superfamily;Ribosome-inactivating protein;Ribosome-inactivating protein, subdomain 1;Ribosome-inactivating protein, subdomain 2;
471	prot053	3	Max	18590.8	A0A1D5ZL98_WHEAT	A0A1D5ZL98	rRNA N-glycosidase OS=Triticum aestivum OX=4565 PE=3 SV=1	IPR036041;IPR001574;IPR016138;IPR016139;	Ribosome-inactivating protein superfamily;Ribosome-inactivating protein;Ribosome-inactivating protein, subdomain 1;Ribosome-inactivating protein, subdomain 2;
472	prot053	4	LSD	3749.79	A0A1D5ZL98_WHEAT	A0A1D5ZL98	rRNA N-glycosidase OS=Triticum aestivum OX=4565 PE=3 SV=1	IPR036041;IPR001574;IPR016138;IPR016139;	Ribosome-inactivating protein superfamily;Ribosome-inactivating protein;Ribosome-inactivating protein, subdomain 1;Ribosome-inactivating protein, subdomain 2;
474	prot053	6	VarG	3687963.585***	A0A1D5ZL98_WHEAT	A0A1D5ZL98	rRNA N-glycosidase OS=Triticum aestivum OX=4565 PE=3 SV=1	IPR036041;IPR001574;IPR016138;IPR016139;	Ribosome-inactivating protein superfamily;Ribosome-inactivating protein;Ribosome-inactivating protein, subdomain 1;Ribosome-inactivating protein, subdomain 2;
475	prot053	7	VarGL	3192906.6225***	A0A1D5ZL98_WHEAT	A0A1D5ZL98	rRNA N-glycosidase OS=Triticum aestivum OX=4565 PE=3 SV=1	IPR036041;IPR001574;IPR016138;IPR016139;	Ribosome-inactivating protein superfamily;Ribosome-inactivating protein;Ribosome-inactivating protein, subdomain 1;Ribosome-inactivating protein, subdomain 2;
476	prot053	8	VarR	1.56314e+06	A0A1D5ZL98_WHEAT	A0A1D5ZL98	rRNA N-glycosidase OS=Triticum aestivum OX=4565 PE=3 SV=1	IPR036041;IPR001574;IPR016138;IPR016139;	Ribosome-inactivating protein superfamily;Ribosome-inactivating protein;Ribosome-inactivating protein, subdomain 1;Ribosome-inactivating protein, subdomain 2;
477	prot053	9	Heritability	0.68	A0A1D5ZL98_WHEAT	A0A1D5ZL98	rRNA N-glycosidase OS=Triticum aestivum OX=4565 PE=3 SV=1	IPR036041;IPR001574;IPR016138;IPR016139;	Ribosome-inactivating protein superfamily;Ribosome-inactivating protein;Ribosome-inactivating protein, subdomain 1;Ribosome-inactivating protein, subdomain 2;
478	prot054	1	Min	18469.6	A0A3B6IJ76_WHEAT	A0A3B6IJ76	Uncharacterized protein OS=Triticum aestivum OX=4565 PE=4 SV=1	IPR006045;IPR014710;IPR011051;	Cupin 1;RmlC-like jelly roll fold;RmlC-like cupin domain superfamily;
479	prot054	2	Mean	246433	A0A3B6IJ76_WHEAT	A0A3B6IJ76	Uncharacterized protein OS=Triticum aestivum OX=4565 PE=4 SV=1	IPR006045;IPR014710;IPR011051;	Cupin 1;RmlC-like jelly roll fold;RmlC-like cupin domain superfamily;
480	prot054	3	Max	422190	A0A3B6IJ76_WHEAT	A0A3B6IJ76	Uncharacterized protein OS=Triticum aestivum OX=4565 PE=4 SV=1	IPR006045;IPR014710;IPR011051;	Cupin 1;RmlC-like jelly roll fold;RmlC-like cupin domain superfamily;
481	prot054	4	LSD	93537.5	A0A3B6IJ76_WHEAT	A0A3B6IJ76	Uncharacterized protein OS=Triticum aestivum OX=4565 PE=4 SV=1	IPR006045;IPR014710;IPR011051;	Cupin 1;RmlC-like jelly roll fold;RmlC-like cupin domain superfamily;
483	prot054	6	VarG	4600085259.5531***	A0A3B6IJ76_WHEAT	A0A3B6IJ76	Uncharacterized protein OS=Triticum aestivum OX=4565 PE=4 SV=1	IPR006045;IPR014710;IPR011051;	Cupin 1;RmlC-like jelly roll fold;RmlC-like cupin domain superfamily;
484	prot054	7	VarGL	1036598758.5014ns	A0A3B6IJ76_WHEAT	A0A3B6IJ76	Uncharacterized protein OS=Triticum aestivum OX=4565 PE=4 SV=1	IPR006045;IPR014710;IPR011051;	Cupin 1;RmlC-like jelly roll fold;RmlC-like cupin domain superfamily;
485	prot054	8	VarR	2.0465e+09	A0A3B6IJ76_WHEAT	A0A3B6IJ76	Uncharacterized protein OS=Triticum aestivum OX=4565 PE=4 SV=1	IPR006045;IPR014710;IPR011051;	Cupin 1;RmlC-like jelly roll fold;RmlC-like cupin domain superfamily;
486	prot054	9	Heritability	0.81	A0A3B6IJ76_WHEAT	A0A3B6IJ76	Uncharacterized protein OS=Triticum aestivum OX=4565 PE=4 SV=1	IPR006045;IPR014710;IPR011051;	Cupin 1;RmlC-like jelly roll fold;RmlC-like cupin domain superfamily;
487	prot055	1	Min	1975.61	A0A1L4FNP2_WHEAT	A0A1L4FNP2	WZY3-1 OS=Triticum aestivum OX=4565 PE=2 SV=1	IPR004238;	Late embryogenesis abundant protein, LEA_4 subgroup;
488	prot055	2	Mean	6876.22	A0A1L4FNP2_WHEAT	A0A1L4FNP2	WZY3-1 OS=Triticum aestivum OX=4565 PE=2 SV=1	IPR004238;	Late embryogenesis abundant protein, LEA_4 subgroup;
489	prot055	3	Max	21161.8	A0A1L4FNP2_WHEAT	A0A1L4FNP2	WZY3-1 OS=Triticum aestivum OX=4565 PE=2 SV=1	IPR004238;	Late embryogenesis abundant protein, LEA_4 subgroup;
490	prot055	4	LSD	4961.2	A0A1L4FNP2_WHEAT	A0A1L4FNP2	WZY3-1 OS=Triticum aestivum OX=4565 PE=2 SV=1	IPR004238;	Late embryogenesis abundant protein, LEA_4 subgroup;
492	prot055	6	VarG	2237957.7166***	A0A1L4FNP2_WHEAT	A0A1L4FNP2	WZY3-1 OS=Triticum aestivum OX=4565 PE=2 SV=1	IPR004238;	Late embryogenesis abundant protein, LEA_4 subgroup;
493	prot055	7	VarGL	9.42ns	A0A1L4FNP2_WHEAT	A0A1L4FNP2	WZY3-1 OS=Triticum aestivum OX=4565 PE=2 SV=1	IPR004238;	Late embryogenesis abundant protein, LEA_4 subgroup;
494	prot055	8	VarR	5.88751e+06	A0A1L4FNP2_WHEAT	A0A1L4FNP2	WZY3-1 OS=Triticum aestivum OX=4565 PE=2 SV=1	IPR004238;	Late embryogenesis abundant protein, LEA_4 subgroup;
495	prot055	9	Heritability	0.44	A0A1L4FNP2_WHEAT	A0A1L4FNP2	WZY3-1 OS=Triticum aestivum OX=4565 PE=2 SV=1	IPR004238;	Late embryogenesis abundant protein, LEA_4 subgroup;
496	prot056	1	Min	4274.55	A0A060AQ78_WHEAT	A0A060AQ78	Defensin OS=Triticum aestivum OX=4565 GN=PDF16 PE=2 SV=1	IPR008176;IPR003614;IPR036574;	Defensin, plant;Knottin, scorpion toxin-like;Knottin, scorpion toxin-like superfamily;
497	prot056	2	Mean	10626.8	A0A060AQ78_WHEAT	A0A060AQ78	Defensin OS=Triticum aestivum OX=4565 GN=PDF16 PE=2 SV=1	IPR008176;IPR003614;IPR036574;	Defensin, plant;Knottin, scorpion toxin-like;Knottin, scorpion toxin-like superfamily;
498	prot056	3	Max	22239.3	A0A060AQ78_WHEAT	A0A060AQ78	Defensin OS=Triticum aestivum OX=4565 GN=PDF16 PE=2 SV=1	IPR008176;IPR003614;IPR036574;	Defensin, plant;Knottin, scorpion toxin-like;Knottin, scorpion toxin-like superfamily;
499	prot056	4	LSD	6912.87	A0A060AQ78_WHEAT	A0A060AQ78	Defensin OS=Triticum aestivum OX=4565 GN=PDF16 PE=2 SV=1	IPR008176;IPR003614;IPR036574;	Defensin, plant;Knottin, scorpion toxin-like;Knottin, scorpion toxin-like superfamily;
501	prot056	6	VarG	3901106.2267*	A0A060AQ78_WHEAT	A0A060AQ78	Defensin OS=Triticum aestivum OX=4565 GN=PDF16 PE=2 SV=1	IPR008176;IPR003614;IPR036574;	Defensin, plant;Knottin, scorpion toxin-like;Knottin, scorpion toxin-like superfamily;
502	prot056	7	VarGL	1.7096ns	A0A060AQ78_WHEAT	A0A060AQ78	Defensin OS=Triticum aestivum OX=4565 GN=PDF16 PE=2 SV=1	IPR008176;IPR003614;IPR036574;	Defensin, plant;Knottin, scorpion toxin-like;Knottin, scorpion toxin-like superfamily;
503	prot056	8	VarR	6.92036e+06	A0A060AQ78_WHEAT	A0A060AQ78	Defensin OS=Triticum aestivum OX=4565 GN=PDF16 PE=2 SV=1	IPR008176;IPR003614;IPR036574;	Defensin, plant;Knottin, scorpion toxin-like;Knottin, scorpion toxin-like superfamily;
504	prot056	9	Heritability	0.38	A0A060AQ78_WHEAT	A0A060AQ78	Defensin OS=Triticum aestivum OX=4565 GN=PDF16 PE=2 SV=1	IPR008176;IPR003614;IPR036574;	Defensin, plant;Knottin, scorpion toxin-like;Knottin, scorpion toxin-like superfamily;
505	prot057	1	Min	10.41	A0A3B5XUP0_WHEAT	A0A3B5XUP0	Uncharacterized protein OS=Triticum aestivum OX=4565 PE=4 SV=1	IPR036312;	Bifunctional inhibitor/plant lipid transfer protein/seed storage helical domain superfamily;
506	prot057	2	Mean	12.79	A0A3B5XUP0_WHEAT	A0A3B5XUP0	Uncharacterized protein OS=Triticum aestivum OX=4565 PE=4 SV=1	IPR036312;	Bifunctional inhibitor/plant lipid transfer protein/seed storage helical domain superfamily;
507	prot057	3	Max	13.91	A0A3B5XUP0_WHEAT	A0A3B5XUP0	Uncharacterized protein OS=Triticum aestivum OX=4565 PE=4 SV=1	IPR036312;	Bifunctional inhibitor/plant lipid transfer protein/seed storage helical domain superfamily;
508	prot057	4	LSD	0.87	A0A3B5XUP0_WHEAT	A0A3B5XUP0	Uncharacterized protein OS=Triticum aestivum OX=4565 PE=4 SV=1	IPR036312;	Bifunctional inhibitor/plant lipid transfer protein/seed storage helical domain superfamily;
510	prot057	6	VarG	0.1467***	A0A3B5XUP0_WHEAT	A0A3B5XUP0	Uncharacterized protein OS=Triticum aestivum OX=4565 PE=4 SV=1	IPR036312;	Bifunctional inhibitor/plant lipid transfer protein/seed storage helical domain superfamily;
511	prot057	7	VarGL	0ns	A0A3B5XUP0_WHEAT	A0A3B5XUP0	Uncharacterized protein OS=Triticum aestivum OX=4565 PE=4 SV=1	IPR036312;	Bifunctional inhibitor/plant lipid transfer protein/seed storage helical domain superfamily;
512	prot057	8	VarR	0.2504	A0A3B5XUP0_WHEAT	A0A3B5XUP0	Uncharacterized protein OS=Triticum aestivum OX=4565 PE=4 SV=1	IPR036312;	Bifunctional inhibitor/plant lipid transfer protein/seed storage helical domain superfamily;
513	prot057	9	Heritability	0.61	A0A3B5XUP0_WHEAT	A0A3B5XUP0	Uncharacterized protein OS=Triticum aestivum OX=4565 PE=4 SV=1	IPR036312;	Bifunctional inhibitor/plant lipid transfer protein/seed storage helical domain superfamily;
514	prot058	1	Min	6162.82	A0A3B5Y072_WHEAT	A0A3B5Y072	Nucleoside diphosphate kinase OS=Triticum aestivum OX=4565 PE=3 SV=1	IPR034907;IPR036850;IPR001564;IPR023005;	Nucleoside diphosphate kinase-like domain;Nucleoside diphosphate kinase-like domain superfamily;Nucleoside diphosphate kinase;Nucleoside diphosphate kinase, active site;
515	prot058	2	Mean	8929.4	A0A3B5Y072_WHEAT	A0A3B5Y072	Nucleoside diphosphate kinase OS=Triticum aestivum OX=4565 PE=3 SV=1	IPR034907;IPR036850;IPR001564;IPR023005;	Nucleoside diphosphate kinase-like domain;Nucleoside diphosphate kinase-like domain superfamily;Nucleoside diphosphate kinase;Nucleoside diphosphate kinase, active site;
516	prot058	3	Max	12996	A0A3B5Y072_WHEAT	A0A3B5Y072	Nucleoside diphosphate kinase OS=Triticum aestivum OX=4565 PE=3 SV=1	IPR034907;IPR036850;IPR001564;IPR023005;	Nucleoside diphosphate kinase-like domain;Nucleoside diphosphate kinase-like domain superfamily;Nucleoside diphosphate kinase;Nucleoside diphosphate kinase, active site;
517	prot058	4	LSD	2780.3	A0A3B5Y072_WHEAT	A0A3B5Y072	Nucleoside diphosphate kinase OS=Triticum aestivum OX=4565 PE=3 SV=1	IPR034907;IPR036850;IPR001564;IPR023005;	Nucleoside diphosphate kinase-like domain;Nucleoside diphosphate kinase-like domain superfamily;Nucleoside diphosphate kinase;Nucleoside diphosphate kinase, active site;
519	prot058	6	VarG	195872.1031ns	A0A3B5Y072_WHEAT	A0A3B5Y072	Nucleoside diphosphate kinase OS=Triticum aestivum OX=4565 PE=3 SV=1	IPR034907;IPR036850;IPR001564;IPR023005;	Nucleoside diphosphate kinase-like domain;Nucleoside diphosphate kinase-like domain superfamily;Nucleoside diphosphate kinase;Nucleoside diphosphate kinase, active site;
520	prot058	7	VarGL	520218.7056ns	A0A3B5Y072_WHEAT	A0A3B5Y072	Nucleoside diphosphate kinase OS=Triticum aestivum OX=4565 PE=3 SV=1	IPR034907;IPR036850;IPR001564;IPR023005;	Nucleoside diphosphate kinase-like domain;Nucleoside diphosphate kinase-like domain superfamily;Nucleoside diphosphate kinase;Nucleoside diphosphate kinase, active site;
521	prot058	8	VarR	1.62145e+06	A0A3B5Y072_WHEAT	A0A3B5Y072	Nucleoside diphosphate kinase OS=Triticum aestivum OX=4565 PE=3 SV=1	IPR034907;IPR036850;IPR001564;IPR023005;	Nucleoside diphosphate kinase-like domain;Nucleoside diphosphate kinase-like domain superfamily;Nucleoside diphosphate kinase;Nucleoside diphosphate kinase, active site;
522	prot058	9	Heritability	0.18	A0A3B5Y072_WHEAT	A0A3B5Y072	Nucleoside diphosphate kinase OS=Triticum aestivum OX=4565 PE=3 SV=1	IPR034907;IPR036850;IPR001564;IPR023005;	Nucleoside diphosphate kinase-like domain;Nucleoside diphosphate kinase-like domain superfamily;Nucleoside diphosphate kinase;Nucleoside diphosphate kinase, active site;
523	prot059	1	Min	-818.89	A0A3B5Z0D1_WHEAT	A0A3B5Z0D1	Uncharacterized protein OS=Triticum aestivum OX=4565 PE=4 SV=1	IPR018170;IPR020471;IPR023210;IPR036812;	Aldo/keto reductase, conserved site;Aldo/keto reductase;NADP-dependent oxidoreductase domain;NADP-dependent oxidoreductase domain superfamily;
524	prot059	2	Mean	17934.5	A0A3B5Z0D1_WHEAT	A0A3B5Z0D1	Uncharacterized protein OS=Triticum aestivum OX=4565 PE=4 SV=1	IPR018170;IPR020471;IPR023210;IPR036812;	Aldo/keto reductase, conserved site;Aldo/keto reductase;NADP-dependent oxidoreductase domain;NADP-dependent oxidoreductase domain superfamily;
525	prot059	3	Max	32098.8	A0A3B5Z0D1_WHEAT	A0A3B5Z0D1	Uncharacterized protein OS=Triticum aestivum OX=4565 PE=4 SV=1	IPR018170;IPR020471;IPR023210;IPR036812;	Aldo/keto reductase, conserved site;Aldo/keto reductase;NADP-dependent oxidoreductase domain;NADP-dependent oxidoreductase domain superfamily;
526	prot059	4	LSD	7542.93	A0A3B5Z0D1_WHEAT	A0A3B5Z0D1	Uncharacterized protein OS=Triticum aestivum OX=4565 PE=4 SV=1	IPR018170;IPR020471;IPR023210;IPR036812;	Aldo/keto reductase, conserved site;Aldo/keto reductase;NADP-dependent oxidoreductase domain;NADP-dependent oxidoreductase domain superfamily;
528	prot059	6	VarG	92566598.0134***	A0A3B5Z0D1_WHEAT	A0A3B5Z0D1	Uncharacterized protein OS=Triticum aestivum OX=4565 PE=4 SV=1	IPR018170;IPR020471;IPR023210;IPR036812;	Aldo/keto reductase, conserved site;Aldo/keto reductase;NADP-dependent oxidoreductase domain;NADP-dependent oxidoreductase domain superfamily;
529	prot059	7	VarGL	1712088.4436ns	A0A3B5Z0D1_WHEAT	A0A3B5Z0D1	Uncharacterized protein OS=Triticum aestivum OX=4565 PE=4 SV=1	IPR018170;IPR020471;IPR023210;IPR036812;	Aldo/keto reductase, conserved site;Aldo/keto reductase;NADP-dependent oxidoreductase domain;NADP-dependent oxidoreductase domain superfamily;
530	prot059	8	VarR	1.4543e+07	A0A3B5Z0D1_WHEAT	A0A3B5Z0D1	Uncharacterized protein OS=Triticum aestivum OX=4565 PE=4 SV=1	IPR018170;IPR020471;IPR023210;IPR036812;	Aldo/keto reductase, conserved site;Aldo/keto reductase;NADP-dependent oxidoreductase domain;NADP-dependent oxidoreductase domain superfamily;
531	prot059	9	Heritability	0.93	A0A3B5Z0D1_WHEAT	A0A3B5Z0D1	Uncharacterized protein OS=Triticum aestivum OX=4565 PE=4 SV=1	IPR018170;IPR020471;IPR023210;IPR036812;	Aldo/keto reductase, conserved site;Aldo/keto reductase;NADP-dependent oxidoreductase domain;NADP-dependent oxidoreductase domain superfamily;
532	prot060	1	Min	2252.99	A0A3B5Y7Y1_WHEAT	A0A3B5Y7Y1	Ketol-acid reductoisomerase OS=Triticum aestivum OX=4565 PE=3 SV=1	IPR008927;IPR013328;IPR013023;IPR000506;IPR013116;IPR016206;IPR036291;	6-phosphogluconate dehydrogenase-like, C-terminal domain superfamily;6-phosphogluconate dehydrogenase, domain 2;Ketol-acid reductoisomerase;Ketol-acid reductoisomerase, C-terminal;Ketol-acid reductoisomerase, N-terminal;Ketol-acid reductoisomerase, plant;NAD(P)-binding domain superfamily;
533	prot060	2	Mean	3926.47	A0A3B5Y7Y1_WHEAT	A0A3B5Y7Y1	Ketol-acid reductoisomerase OS=Triticum aestivum OX=4565 PE=3 SV=1	IPR008927;IPR013328;IPR013023;IPR000506;IPR013116;IPR016206;IPR036291;	6-phosphogluconate dehydrogenase-like, C-terminal domain superfamily;6-phosphogluconate dehydrogenase, domain 2;Ketol-acid reductoisomerase;Ketol-acid reductoisomerase, C-terminal;Ketol-acid reductoisomerase, N-terminal;Ketol-acid reductoisomerase, plant;NAD(P)-binding domain superfamily;
534	prot060	3	Max	5254.11	A0A3B5Y7Y1_WHEAT	A0A3B5Y7Y1	Ketol-acid reductoisomerase OS=Triticum aestivum OX=4565 PE=3 SV=1	IPR008927;IPR013328;IPR013023;IPR000506;IPR013116;IPR016206;IPR036291;	6-phosphogluconate dehydrogenase-like, C-terminal domain superfamily;6-phosphogluconate dehydrogenase, domain 2;Ketol-acid reductoisomerase;Ketol-acid reductoisomerase, C-terminal;Ketol-acid reductoisomerase, N-terminal;Ketol-acid reductoisomerase, plant;NAD(P)-binding domain superfamily;
535	prot060	4	LSD	1026.98	A0A3B5Y7Y1_WHEAT	A0A3B5Y7Y1	Ketol-acid reductoisomerase OS=Triticum aestivum OX=4565 PE=3 SV=1	IPR008927;IPR013328;IPR013023;IPR000506;IPR013116;IPR016206;IPR036291;	6-phosphogluconate dehydrogenase-like, C-terminal domain superfamily;6-phosphogluconate dehydrogenase, domain 2;Ketol-acid reductoisomerase;Ketol-acid reductoisomerase, C-terminal;Ketol-acid reductoisomerase, N-terminal;Ketol-acid reductoisomerase, plant;NAD(P)-binding domain superfamily;
537	prot060	6	VarG	154002.2922***	A0A3B5Y7Y1_WHEAT	A0A3B5Y7Y1	Ketol-acid reductoisomerase OS=Triticum aestivum OX=4565 PE=3 SV=1	IPR008927;IPR013328;IPR013023;IPR000506;IPR013116;IPR016206;IPR036291;	6-phosphogluconate dehydrogenase-like, C-terminal domain superfamily;6-phosphogluconate dehydrogenase, domain 2;Ketol-acid reductoisomerase;Ketol-acid reductoisomerase, C-terminal;Ketol-acid reductoisomerase, N-terminal;Ketol-acid reductoisomerase, plant;NAD(P)-binding domain superfamily;
538	prot060	7	VarGL	350.523ns	A0A3B5Y7Y1_WHEAT	A0A3B5Y7Y1	Ketol-acid reductoisomerase OS=Triticum aestivum OX=4565 PE=3 SV=1	IPR008927;IPR013328;IPR013023;IPR000506;IPR013116;IPR016206;IPR036291;	6-phosphogluconate dehydrogenase-like, C-terminal domain superfamily;6-phosphogluconate dehydrogenase, domain 2;Ketol-acid reductoisomerase;Ketol-acid reductoisomerase, C-terminal;Ketol-acid reductoisomerase, N-terminal;Ketol-acid reductoisomerase, plant;NAD(P)-binding domain superfamily;
539	prot060	8	VarR	363573	A0A3B5Y7Y1_WHEAT	A0A3B5Y7Y1	Ketol-acid reductoisomerase OS=Triticum aestivum OX=4565 PE=3 SV=1	IPR008927;IPR013328;IPR013023;IPR000506;IPR013116;IPR016206;IPR036291;	6-phosphogluconate dehydrogenase-like, C-terminal domain superfamily;6-phosphogluconate dehydrogenase, domain 2;Ketol-acid reductoisomerase;Ketol-acid reductoisomerase, C-terminal;Ketol-acid reductoisomerase, N-terminal;Ketol-acid reductoisomerase, plant;NAD(P)-binding domain superfamily;
540	prot060	9	Heritability	0.55	A0A3B5Y7Y1_WHEAT	A0A3B5Y7Y1	Ketol-acid reductoisomerase OS=Triticum aestivum OX=4565 PE=3 SV=1	IPR008927;IPR013328;IPR013023;IPR000506;IPR013116;IPR016206;IPR036291;	6-phosphogluconate dehydrogenase-like, C-terminal domain superfamily;6-phosphogluconate dehydrogenase, domain 2;Ketol-acid reductoisomerase;Ketol-acid reductoisomerase, C-terminal;Ketol-acid reductoisomerase, N-terminal;Ketol-acid reductoisomerase, plant;NAD(P)-binding domain superfamily;
541	prot061	1	Min	-327.9	A0A3B5Y3E4_WHEAT	A0A3B5Y3E4	Uncharacterized protein OS=Triticum aestivum OX=4565 PE=4 SV=1	IPR018170;IPR020471;IPR023210;IPR036812;	Aldo/keto reductase, conserved site;Aldo/keto reductase;NADP-dependent oxidoreductase domain;NADP-dependent oxidoreductase domain superfamily;
542	prot061	2	Mean	5093.2	A0A3B5Y3E4_WHEAT	A0A3B5Y3E4	Uncharacterized protein OS=Triticum aestivum OX=4565 PE=4 SV=1	IPR018170;IPR020471;IPR023210;IPR036812;	Aldo/keto reductase, conserved site;Aldo/keto reductase;NADP-dependent oxidoreductase domain;NADP-dependent oxidoreductase domain superfamily;
543	prot061	3	Max	14125.8	A0A3B5Y3E4_WHEAT	A0A3B5Y3E4	Uncharacterized protein OS=Triticum aestivum OX=4565 PE=4 SV=1	IPR018170;IPR020471;IPR023210;IPR036812;	Aldo/keto reductase, conserved site;Aldo/keto reductase;NADP-dependent oxidoreductase domain;NADP-dependent oxidoreductase domain superfamily;
544	prot061	4	LSD	4308.68	A0A3B5Y3E4_WHEAT	A0A3B5Y3E4	Uncharacterized protein OS=Triticum aestivum OX=4565 PE=4 SV=1	IPR018170;IPR020471;IPR023210;IPR036812;	Aldo/keto reductase, conserved site;Aldo/keto reductase;NADP-dependent oxidoreductase domain;NADP-dependent oxidoreductase domain superfamily;
546	prot061	6	VarG	2852982.0332***	A0A3B5Y3E4_WHEAT	A0A3B5Y3E4	Uncharacterized protein OS=Triticum aestivum OX=4565 PE=4 SV=1	IPR018170;IPR020471;IPR023210;IPR036812;	Aldo/keto reductase, conserved site;Aldo/keto reductase;NADP-dependent oxidoreductase domain;NADP-dependent oxidoreductase domain superfamily;
547	prot061	7	VarGL	864903.5415ns	A0A3B5Y3E4_WHEAT	A0A3B5Y3E4	Uncharacterized protein OS=Triticum aestivum OX=4565 PE=4 SV=1	IPR018170;IPR020471;IPR023210;IPR036812;	Aldo/keto reductase, conserved site;Aldo/keto reductase;NADP-dependent oxidoreductase domain;NADP-dependent oxidoreductase domain superfamily;
548	prot061	8	VarR	4.20791e+06	A0A3B5Y3E4_WHEAT	A0A3B5Y3E4	Uncharacterized protein OS=Triticum aestivum OX=4565 PE=4 SV=1	IPR018170;IPR020471;IPR023210;IPR036812;	Aldo/keto reductase, conserved site;Aldo/keto reductase;NADP-dependent oxidoreductase domain;NADP-dependent oxidoreductase domain superfamily;
549	prot061	9	Heritability	0.29	A0A3B5Y3E4_WHEAT	A0A3B5Y3E4	Uncharacterized protein OS=Triticum aestivum OX=4565 PE=4 SV=1	IPR018170;IPR020471;IPR023210;IPR036812;	Aldo/keto reductase, conserved site;Aldo/keto reductase;NADP-dependent oxidoreductase domain;NADP-dependent oxidoreductase domain superfamily;
550	prot062	1	Min	8392.22	Q93XQ7_WHEAT	Q93XQ7	Protein disulfide-isomerase OS=Triticum aestivum OX=4565 GN=PDI3 PE=2 SV=1	IPR005788;IPR005792;IPR036249;IPR017937;IPR013766;	Disulphide isomerase;Protein disulphide isomerase;Thioredoxin-like superfamily;Thioredoxin, conserved site;Thioredoxin domain;
551	prot062	2	Mean	13015.3	Q93XQ7_WHEAT	Q93XQ7	Protein disulfide-isomerase OS=Triticum aestivum OX=4565 GN=PDI3 PE=2 SV=1	IPR005788;IPR005792;IPR036249;IPR017937;IPR013766;	Disulphide isomerase;Protein disulphide isomerase;Thioredoxin-like superfamily;Thioredoxin, conserved site;Thioredoxin domain;
552	prot062	3	Max	18549.2	Q93XQ7_WHEAT	Q93XQ7	Protein disulfide-isomerase OS=Triticum aestivum OX=4565 GN=PDI3 PE=2 SV=1	IPR005788;IPR005792;IPR036249;IPR017937;IPR013766;	Disulphide isomerase;Protein disulphide isomerase;Thioredoxin-like superfamily;Thioredoxin, conserved site;Thioredoxin domain;
553	prot062	4	LSD	3866.21	Q93XQ7_WHEAT	Q93XQ7	Protein disulfide-isomerase OS=Triticum aestivum OX=4565 GN=PDI3 PE=2 SV=1	IPR005788;IPR005792;IPR036249;IPR017937;IPR013766;	Disulphide isomerase;Protein disulphide isomerase;Thioredoxin-like superfamily;Thioredoxin, conserved site;Thioredoxin domain;
555	prot062	6	VarG	1835662.3123***	Q93XQ7_WHEAT	Q93XQ7	Protein disulfide-isomerase OS=Triticum aestivum OX=4565 GN=PDI3 PE=2 SV=1	IPR005788;IPR005792;IPR036249;IPR017937;IPR013766;	Disulphide isomerase;Protein disulphide isomerase;Thioredoxin-like superfamily;Thioredoxin, conserved site;Thioredoxin domain;
556	prot062	7	VarGL	2225032.2731**	Q93XQ7_WHEAT	Q93XQ7	Protein disulfide-isomerase OS=Triticum aestivum OX=4565 GN=PDI3 PE=2 SV=1	IPR005788;IPR005792;IPR036249;IPR017937;IPR013766;	Disulphide isomerase;Protein disulphide isomerase;Thioredoxin-like superfamily;Thioredoxin, conserved site;Thioredoxin domain;
557	prot062	8	VarR	2.82996e+06	Q93XQ7_WHEAT	Q93XQ7	Protein disulfide-isomerase OS=Triticum aestivum OX=4565 GN=PDI3 PE=2 SV=1	IPR005788;IPR005792;IPR036249;IPR017937;IPR013766;	Disulphide isomerase;Protein disulphide isomerase;Thioredoxin-like superfamily;Thioredoxin, conserved site;Thioredoxin domain;
558	prot062	9	Heritability	0.5	Q93XQ7_WHEAT	Q93XQ7	Protein disulfide-isomerase OS=Triticum aestivum OX=4565 GN=PDI3 PE=2 SV=1	IPR005788;IPR005792;IPR036249;IPR017937;IPR013766;	Disulphide isomerase;Protein disulphide isomerase;Thioredoxin-like superfamily;Thioredoxin, conserved site;Thioredoxin domain;
559	prot063	1	Min	13.46	A0A3B5ZZP8_WHEAT	A0A3B5ZZP8	Uncharacterized protein OS=Triticum aestivum OX=4565 PE=4 SV=1	IPR004238;	Late embryogenesis abundant protein, LEA_4 subgroup;
560	prot063	2	Mean	14.4	A0A3B5ZZP8_WHEAT	A0A3B5ZZP8	Uncharacterized protein OS=Triticum aestivum OX=4565 PE=4 SV=1	IPR004238;	Late embryogenesis abundant protein, LEA_4 subgroup;
561	prot063	3	Max	15.27	A0A3B5ZZP8_WHEAT	A0A3B5ZZP8	Uncharacterized protein OS=Triticum aestivum OX=4565 PE=4 SV=1	IPR004238;	Late embryogenesis abundant protein, LEA_4 subgroup;
562	prot063	4	LSD	0.4	A0A3B5ZZP8_WHEAT	A0A3B5ZZP8	Uncharacterized protein OS=Triticum aestivum OX=4565 PE=4 SV=1	IPR004238;	Late embryogenesis abundant protein, LEA_4 subgroup;
564	prot063	6	VarG	0.0395***	A0A3B5ZZP8_WHEAT	A0A3B5ZZP8	Uncharacterized protein OS=Triticum aestivum OX=4565 PE=4 SV=1	IPR004238;	Late embryogenesis abundant protein, LEA_4 subgroup;
565	prot063	7	VarGL	0.0209ns	A0A3B5ZZP8_WHEAT	A0A3B5ZZP8	Uncharacterized protein OS=Triticum aestivum OX=4565 PE=4 SV=1	IPR004238;	Late embryogenesis abundant protein, LEA_4 subgroup;
566	prot063	8	VarR	0.0321	A0A3B5ZZP8_WHEAT	A0A3B5ZZP8	Uncharacterized protein OS=Triticum aestivum OX=4565 PE=4 SV=1	IPR004238;	Late embryogenesis abundant protein, LEA_4 subgroup;
567	prot063	9	Heritability	0.66	A0A3B5ZZP8_WHEAT	A0A3B5ZZP8	Uncharacterized protein OS=Triticum aestivum OX=4565 PE=4 SV=1	IPR004238;	Late embryogenesis abundant protein, LEA_4 subgroup;
568	prot064	1	Min	5839.04	A0A3B6C437_WHEAT	A0A3B6C437	Beta-amylase OS=Triticum aestivum OX=4565 PE=3 SV=1	IPR001554;IPR018238;IPR001371;IPR017853;	Glycoside hydrolase, family 14;Glycoside hydrolase, family 14, conserved site;Glycoside hydrolase, family 14B, plant;Glycoside hydrolase superfamily;
569	prot064	2	Mean	10720.7	A0A3B6C437_WHEAT	A0A3B6C437	Beta-amylase OS=Triticum aestivum OX=4565 PE=3 SV=1	IPR001554;IPR018238;IPR001371;IPR017853;	Glycoside hydrolase, family 14;Glycoside hydrolase, family 14, conserved site;Glycoside hydrolase, family 14B, plant;Glycoside hydrolase superfamily;
570	prot064	3	Max	28313.2	A0A3B6C437_WHEAT	A0A3B6C437	Beta-amylase OS=Triticum aestivum OX=4565 PE=3 SV=1	IPR001554;IPR018238;IPR001371;IPR017853;	Glycoside hydrolase, family 14;Glycoside hydrolase, family 14, conserved site;Glycoside hydrolase, family 14B, plant;Glycoside hydrolase superfamily;
571	prot064	4	LSD	8952.19	A0A3B6C437_WHEAT	A0A3B6C437	Beta-amylase OS=Triticum aestivum OX=4565 PE=3 SV=1	IPR001554;IPR018238;IPR001371;IPR017853;	Glycoside hydrolase, family 14;Glycoside hydrolase, family 14, conserved site;Glycoside hydrolase, family 14B, plant;Glycoside hydrolase superfamily;
573	prot064	6	VarG	224612.0903ns	A0A3B6C437_WHEAT	A0A3B6C437	Beta-amylase OS=Triticum aestivum OX=4565 PE=3 SV=1	IPR001554;IPR018238;IPR001371;IPR017853;	Glycoside hydrolase, family 14;Glycoside hydrolase, family 14, conserved site;Glycoside hydrolase, family 14B, plant;Glycoside hydrolase superfamily;
574	prot064	7	VarGL	5728370.3699*	A0A3B6C437_WHEAT	A0A3B6C437	Beta-amylase OS=Triticum aestivum OX=4565 PE=3 SV=1	IPR001554;IPR018238;IPR001371;IPR017853;	Glycoside hydrolase, family 14;Glycoside hydrolase, family 14, conserved site;Glycoside hydrolase, family 14B, plant;Glycoside hydrolase superfamily;
575	prot064	8	VarR	2.15521e+07	A0A3B6C437_WHEAT	A0A3B6C437	Beta-amylase OS=Triticum aestivum OX=4565 PE=3 SV=1	IPR001554;IPR018238;IPR001371;IPR017853;	Glycoside hydrolase, family 14;Glycoside hydrolase, family 14, conserved site;Glycoside hydrolase, family 14B, plant;Glycoside hydrolase superfamily;
576	prot064	9	Heritability	0.02	A0A3B6C437_WHEAT	A0A3B6C437	Beta-amylase OS=Triticum aestivum OX=4565 PE=3 SV=1	IPR001554;IPR018238;IPR001371;IPR017853;	Glycoside hydrolase, family 14;Glycoside hydrolase, family 14, conserved site;Glycoside hydrolase, family 14B, plant;Glycoside hydrolase superfamily;
577	prot065	1	Min	10713.4	A0A3B6A0K5_WHEAT	A0A3B6A0K5	Uncharacterized protein OS=Triticum aestivum OX=4565 PE=4 SV=1		0
578	prot065	2	Mean	15437.2	A0A3B6A0K5_WHEAT	A0A3B6A0K5	Uncharacterized protein OS=Triticum aestivum OX=4565 PE=4 SV=1		0
579	prot065	3	Max	23149.9	A0A3B6A0K5_WHEAT	A0A3B6A0K5	Uncharacterized protein OS=Triticum aestivum OX=4565 PE=4 SV=1		0
580	prot065	4	LSD	4130.65	A0A3B6A0K5_WHEAT	A0A3B6A0K5	Uncharacterized protein OS=Triticum aestivum OX=4565 PE=4 SV=1		0
582	prot065	6	VarG	1549490.6374***	A0A3B6A0K5_WHEAT	A0A3B6A0K5	Uncharacterized protein OS=Triticum aestivum OX=4565 PE=4 SV=1		0
583	prot065	7	VarGL	1980770.6117ns	A0A3B6A0K5_WHEAT	A0A3B6A0K5	Uncharacterized protein OS=Triticum aestivum OX=4565 PE=4 SV=1		0
584	prot065	8	VarR	4.30633e+06	A0A3B6A0K5_WHEAT	A0A3B6A0K5	Uncharacterized protein OS=Triticum aestivum OX=4565 PE=4 SV=1		0
585	prot065	9	Heritability	0.42	A0A3B6A0K5_WHEAT	A0A3B6A0K5	Uncharacterized protein OS=Triticum aestivum OX=4565 PE=4 SV=1		0
586	prot066	1	Min	-799.14	D2KFH0_WHEAT	D2KFH0	Gliadin/avenin-like seed protein OS=Triticum aestivum OX=4565 PE=2 SV=1	IPR036312;IPR016140;IPR001954;	Bifunctional inhibitor/plant lipid transfer protein/seed storage helical domain superfamily;Bifunctional inhibitor/plant lipid transfer protein/seed storage helical domain;Gliadin/LMW glutenin;
587	prot066	2	Mean	11157.5	D2KFH0_WHEAT	D2KFH0	Gliadin/avenin-like seed protein OS=Triticum aestivum OX=4565 PE=2 SV=1	IPR036312;IPR016140;IPR001954;	Bifunctional inhibitor/plant lipid transfer protein/seed storage helical domain superfamily;Bifunctional inhibitor/plant lipid transfer protein/seed storage helical domain;Gliadin/LMW glutenin;
588	prot066	3	Max	22586.2	D2KFH0_WHEAT	D2KFH0	Gliadin/avenin-like seed protein OS=Triticum aestivum OX=4565 PE=2 SV=1	IPR036312;IPR016140;IPR001954;	Bifunctional inhibitor/plant lipid transfer protein/seed storage helical domain superfamily;Bifunctional inhibitor/plant lipid transfer protein/seed storage helical domain;Gliadin/LMW glutenin;
589	prot066	4	LSD	6741.47	D2KFH0_WHEAT	D2KFH0	Gliadin/avenin-like seed protein OS=Triticum aestivum OX=4565 PE=2 SV=1	IPR036312;IPR016140;IPR001954;	Bifunctional inhibitor/plant lipid transfer protein/seed storage helical domain superfamily;Bifunctional inhibitor/plant lipid transfer protein/seed storage helical domain;Gliadin/LMW glutenin;
591	prot066	6	VarG	35653948.2949***	D2KFH0_WHEAT	D2KFH0	Gliadin/avenin-like seed protein OS=Triticum aestivum OX=4565 PE=2 SV=1	IPR036312;IPR016140;IPR001954;	Bifunctional inhibitor/plant lipid transfer protein/seed storage helical domain superfamily;Bifunctional inhibitor/plant lipid transfer protein/seed storage helical domain;Gliadin/LMW glutenin;
592	prot066	7	VarGL	2181195.2373ns	D2KFH0_WHEAT	D2KFH0	Gliadin/avenin-like seed protein OS=Triticum aestivum OX=4565 PE=2 SV=1	IPR036312;IPR016140;IPR001954;	Bifunctional inhibitor/plant lipid transfer protein/seed storage helical domain superfamily;Bifunctional inhibitor/plant lipid transfer protein/seed storage helical domain;Gliadin/LMW glutenin;
593	prot066	8	VarR	1.03447e+07	D2KFH0_WHEAT	D2KFH0	Gliadin/avenin-like seed protein OS=Triticum aestivum OX=4565 PE=2 SV=1	IPR036312;IPR016140;IPR001954;	Bifunctional inhibitor/plant lipid transfer protein/seed storage helical domain superfamily;Bifunctional inhibitor/plant lipid transfer protein/seed storage helical domain;Gliadin/LMW glutenin;
594	prot066	9	Heritability	0.83	D2KFH0_WHEAT	D2KFH0	Gliadin/avenin-like seed protein OS=Triticum aestivum OX=4565 PE=2 SV=1	IPR036312;IPR016140;IPR001954;	Bifunctional inhibitor/plant lipid transfer protein/seed storage helical domain superfamily;Bifunctional inhibitor/plant lipid transfer protein/seed storage helical domain;Gliadin/LMW glutenin;
595	prot067	1	Min	11.23	A0A3B6KLS3_WHEAT	A0A3B6KLS3	Uncharacterized protein OS=Triticum aestivum OX=4565 PE=4 SV=1	IPR013149;IPR041694;IPR011032;IPR036291;IPR020843;	Alcohol dehydrogenase, C-terminal;Oxidoreductase, N-terminal domain;GroES-like superfamily;NAD(P)-binding domain superfamily;Polyketide synthase, enoylreductase domain;
596	prot067	2	Mean	12.13	A0A3B6KLS3_WHEAT	A0A3B6KLS3	Uncharacterized protein OS=Triticum aestivum OX=4565 PE=4 SV=1	IPR013149;IPR041694;IPR011032;IPR036291;IPR020843;	Alcohol dehydrogenase, C-terminal;Oxidoreductase, N-terminal domain;GroES-like superfamily;NAD(P)-binding domain superfamily;Polyketide synthase, enoylreductase domain;
597	prot067	3	Max	13.05	A0A3B6KLS3_WHEAT	A0A3B6KLS3	Uncharacterized protein OS=Triticum aestivum OX=4565 PE=4 SV=1	IPR013149;IPR041694;IPR011032;IPR036291;IPR020843;	Alcohol dehydrogenase, C-terminal;Oxidoreductase, N-terminal domain;GroES-like superfamily;NAD(P)-binding domain superfamily;Polyketide synthase, enoylreductase domain;
598	prot067	4	LSD	0.7	A0A3B6KLS3_WHEAT	A0A3B6KLS3	Uncharacterized protein OS=Triticum aestivum OX=4565 PE=4 SV=1	IPR013149;IPR041694;IPR011032;IPR036291;IPR020843;	Alcohol dehydrogenase, C-terminal;Oxidoreductase, N-terminal domain;GroES-like superfamily;NAD(P)-binding domain superfamily;Polyketide synthase, enoylreductase domain;
600	prot067	6	VarG	0.0782***	A0A3B6KLS3_WHEAT	A0A3B6KLS3	Uncharacterized protein OS=Triticum aestivum OX=4565 PE=4 SV=1	IPR013149;IPR041694;IPR011032;IPR036291;IPR020843;	Alcohol dehydrogenase, C-terminal;Oxidoreductase, N-terminal domain;GroES-like superfamily;NAD(P)-binding domain superfamily;Polyketide synthase, enoylreductase domain;
601	prot067	7	VarGL	0ns	A0A3B6KLS3_WHEAT	A0A3B6KLS3	Uncharacterized protein OS=Triticum aestivum OX=4565 PE=4 SV=1	IPR013149;IPR041694;IPR011032;IPR036291;IPR020843;	Alcohol dehydrogenase, C-terminal;Oxidoreductase, N-terminal domain;GroES-like superfamily;NAD(P)-binding domain superfamily;Polyketide synthase, enoylreductase domain;
602	prot067	8	VarR	0.1502	A0A3B6KLS3_WHEAT	A0A3B6KLS3	Uncharacterized protein OS=Triticum aestivum OX=4565 PE=4 SV=1	IPR013149;IPR041694;IPR011032;IPR036291;IPR020843;	Alcohol dehydrogenase, C-terminal;Oxidoreductase, N-terminal domain;GroES-like superfamily;NAD(P)-binding domain superfamily;Polyketide synthase, enoylreductase domain;
603	prot067	9	Heritability	0.57	A0A3B6KLS3_WHEAT	A0A3B6KLS3	Uncharacterized protein OS=Triticum aestivum OX=4565 PE=4 SV=1	IPR013149;IPR041694;IPR011032;IPR036291;IPR020843;	Alcohol dehydrogenase, C-terminal;Oxidoreductase, N-terminal domain;GroES-like superfamily;NAD(P)-binding domain superfamily;Polyketide synthase, enoylreductase domain;
604	prot068	1	Min	558.44	A0A3B5YRZ8_WHEAT	A0A3B5YRZ8	Uncharacterized protein OS=Triticum aestivum OX=4565 PE=4 SV=1	IPR000864;IPR036354;	Proteinase inhibitor I13, potato inhibitor I;Proteinase inhibitor I13, potato inhibitor I superfamily;
605	prot068	2	Mean	3852.81	A0A3B5YRZ8_WHEAT	A0A3B5YRZ8	Uncharacterized protein OS=Triticum aestivum OX=4565 PE=4 SV=1	IPR000864;IPR036354;	Proteinase inhibitor I13, potato inhibitor I;Proteinase inhibitor I13, potato inhibitor I superfamily;
606	prot068	3	Max	6538.33	A0A3B5YRZ8_WHEAT	A0A3B5YRZ8	Uncharacterized protein OS=Triticum aestivum OX=4565 PE=4 SV=1	IPR000864;IPR036354;	Proteinase inhibitor I13, potato inhibitor I;Proteinase inhibitor I13, potato inhibitor I superfamily;
607	prot068	4	LSD	1635.23	A0A3B5YRZ8_WHEAT	A0A3B5YRZ8	Uncharacterized protein OS=Triticum aestivum OX=4565 PE=4 SV=1	IPR000864;IPR036354;	Proteinase inhibitor I13, potato inhibitor I;Proteinase inhibitor I13, potato inhibitor I superfamily;
609	prot068	6	VarG	582978.9696***	A0A3B5YRZ8_WHEAT	A0A3B5YRZ8	Uncharacterized protein OS=Triticum aestivum OX=4565 PE=4 SV=1	IPR000864;IPR036354;	Proteinase inhibitor I13, potato inhibitor I;Proteinase inhibitor I13, potato inhibitor I superfamily;
610	prot068	7	VarGL	237887.0615ns	A0A3B5YRZ8_WHEAT	A0A3B5YRZ8	Uncharacterized protein OS=Triticum aestivum OX=4565 PE=4 SV=1	IPR000864;IPR036354;	Proteinase inhibitor I13, potato inhibitor I;Proteinase inhibitor I13, potato inhibitor I superfamily;
611	prot068	8	VarR	641766	A0A3B5YRZ8_WHEAT	A0A3B5YRZ8	Uncharacterized protein OS=Triticum aestivum OX=4565 PE=4 SV=1	IPR000864;IPR036354;	Proteinase inhibitor I13, potato inhibitor I;Proteinase inhibitor I13, potato inhibitor I superfamily;
612	prot068	9	Heritability	0.58	A0A3B5YRZ8_WHEAT	A0A3B5YRZ8	Uncharacterized protein OS=Triticum aestivum OX=4565 PE=4 SV=1	IPR000864;IPR036354;	Proteinase inhibitor I13, potato inhibitor I;Proteinase inhibitor I13, potato inhibitor I superfamily;
613	prot069	1	Min	6384.43	A0A3B6C1C0_WHEAT	A0A3B6C1C0	Uncharacterized protein OS=Triticum aestivum OX=4565 PE=3 SV=1	IPR001360;IPR017853;	Glycoside hydrolase family 1;Glycoside hydrolase superfamily;
614	prot069	2	Mean	9919.85	A0A3B6C1C0_WHEAT	A0A3B6C1C0	Uncharacterized protein OS=Triticum aestivum OX=4565 PE=3 SV=1	IPR001360;IPR017853;	Glycoside hydrolase family 1;Glycoside hydrolase superfamily;
615	prot069	3	Max	14135	A0A3B6C1C0_WHEAT	A0A3B6C1C0	Uncharacterized protein OS=Triticum aestivum OX=4565 PE=3 SV=1	IPR001360;IPR017853;	Glycoside hydrolase family 1;Glycoside hydrolase superfamily;
616	prot069	4	LSD	2223.79	A0A3B6C1C0_WHEAT	A0A3B6C1C0	Uncharacterized protein OS=Triticum aestivum OX=4565 PE=3 SV=1	IPR001360;IPR017853;	Glycoside hydrolase family 1;Glycoside hydrolase superfamily;
618	prot069	6	VarG	1884513.5584***	A0A3B6C1C0_WHEAT	A0A3B6C1C0	Uncharacterized protein OS=Triticum aestivum OX=4565 PE=3 SV=1	IPR001360;IPR017853;	Glycoside hydrolase family 1;Glycoside hydrolase superfamily;
619	prot069	7	VarGL	350387.6498ns	A0A3B6C1C0_WHEAT	A0A3B6C1C0	Uncharacterized protein OS=Triticum aestivum OX=4565 PE=3 SV=1	IPR001360;IPR017853;	Glycoside hydrolase family 1;Glycoside hydrolase superfamily;
620	prot069	8	VarR	1.33404e+06	A0A3B6C1C0_WHEAT	A0A3B6C1C0	Uncharacterized protein OS=Triticum aestivum OX=4565 PE=3 SV=1	IPR001360;IPR017853;	Glycoside hydrolase family 1;Glycoside hydrolase superfamily;
621	prot069	9	Heritability	0.75	A0A3B6C1C0_WHEAT	A0A3B6C1C0	Uncharacterized protein OS=Triticum aestivum OX=4565 PE=3 SV=1	IPR001360;IPR017853;	Glycoside hydrolase family 1;Glycoside hydrolase superfamily;
622	prot070	1	Min	4085.74	A0A3B6LFD2_WHEAT	A0A3B6LFD2	Uncharacterized protein OS=Triticum aestivum OX=4565 PE=4 SV=1	IPR037176;IPR001938;IPR017949;	Osmotin/thaumatin-like superfamily;Thaumatin family;Thaumatin, conserved site;
623	prot070	2	Mean	17965.9	A0A3B6LFD2_WHEAT	A0A3B6LFD2	Uncharacterized protein OS=Triticum aestivum OX=4565 PE=4 SV=1	IPR037176;IPR001938;IPR017949;	Osmotin/thaumatin-like superfamily;Thaumatin family;Thaumatin, conserved site;
624	prot070	3	Max	59672.8	A0A3B6LFD2_WHEAT	A0A3B6LFD2	Uncharacterized protein OS=Triticum aestivum OX=4565 PE=4 SV=1	IPR037176;IPR001938;IPR017949;	Osmotin/thaumatin-like superfamily;Thaumatin family;Thaumatin, conserved site;
625	prot070	4	LSD	22501.4	A0A3B6LFD2_WHEAT	A0A3B6LFD2	Uncharacterized protein OS=Triticum aestivum OX=4565 PE=4 SV=1	IPR037176;IPR001938;IPR017949;	Osmotin/thaumatin-like superfamily;Thaumatin family;Thaumatin, conserved site;
627	prot070	6	VarG	22341694.0191**	A0A3B6LFD2_WHEAT	A0A3B6LFD2	Uncharacterized protein OS=Triticum aestivum OX=4565 PE=4 SV=1	IPR037176;IPR001938;IPR017949;	Osmotin/thaumatin-like superfamily;Thaumatin family;Thaumatin, conserved site;
628	prot070	7	VarGL	43893660.4435ns	A0A3B6LFD2_WHEAT	A0A3B6LFD2	Uncharacterized protein OS=Triticum aestivum OX=4565 PE=4 SV=1	IPR037176;IPR001938;IPR017949;	Osmotin/thaumatin-like superfamily;Thaumatin family;Thaumatin, conserved site;
629	prot070	8	VarR	6.99725e+07	A0A3B6LFD2_WHEAT	A0A3B6LFD2	Uncharacterized protein OS=Triticum aestivum OX=4565 PE=4 SV=1	IPR037176;IPR001938;IPR017949;	Osmotin/thaumatin-like superfamily;Thaumatin family;Thaumatin, conserved site;
630	prot070	9	Heritability	0.29	A0A3B6LFD2_WHEAT	A0A3B6LFD2	Uncharacterized protein OS=Triticum aestivum OX=4565 PE=4 SV=1	IPR037176;IPR001938;IPR017949;	Osmotin/thaumatin-like superfamily;Thaumatin family;Thaumatin, conserved site;
631	prot071	1	Min	-1370.84	Q0WX48_WHEAT	Q0WX48	Thaumatin-like xylanase inhibitor (Fragment) OS=Triticum aestivum OX=4565 GN=tlxi PE=1 SV=1	IPR037176;IPR001938;	Osmotin/thaumatin-like superfamily;Thaumatin family;
632	prot071	2	Mean	8760.04	Q0WX48_WHEAT	Q0WX48	Thaumatin-like xylanase inhibitor (Fragment) OS=Triticum aestivum OX=4565 GN=tlxi PE=1 SV=1	IPR037176;IPR001938;	Osmotin/thaumatin-like superfamily;Thaumatin family;
633	prot071	3	Max	20227.2	Q0WX48_WHEAT	Q0WX48	Thaumatin-like xylanase inhibitor (Fragment) OS=Triticum aestivum OX=4565 GN=tlxi PE=1 SV=1	IPR037176;IPR001938;	Osmotin/thaumatin-like superfamily;Thaumatin family;
634	prot071	4	LSD	2741.04	Q0WX48_WHEAT	Q0WX48	Thaumatin-like xylanase inhibitor (Fragment) OS=Triticum aestivum OX=4565 GN=tlxi PE=1 SV=1	IPR037176;IPR001938;	Osmotin/thaumatin-like superfamily;Thaumatin family;
636	prot071	6	VarG	11136780.5865***	Q0WX48_WHEAT	Q0WX48	Thaumatin-like xylanase inhibitor (Fragment) OS=Triticum aestivum OX=4565 GN=tlxi PE=1 SV=1	IPR037176;IPR001938;	Osmotin/thaumatin-like superfamily;Thaumatin family;
637	prot071	7	VarGL	418333.6588ns	Q0WX48_WHEAT	Q0WX48	Thaumatin-like xylanase inhibitor (Fragment) OS=Triticum aestivum OX=4565 GN=tlxi PE=1 SV=1	IPR037176;IPR001938;	Osmotin/thaumatin-like superfamily;Thaumatin family;
638	prot071	8	VarR	2.35311e+06	Q0WX48_WHEAT	Q0WX48	Thaumatin-like xylanase inhibitor (Fragment) OS=Triticum aestivum OX=4565 GN=tlxi PE=1 SV=1	IPR037176;IPR001938;	Osmotin/thaumatin-like superfamily;Thaumatin family;
639	prot071	9	Heritability	0.92	Q0WX48_WHEAT	Q0WX48	Thaumatin-like xylanase inhibitor (Fragment) OS=Triticum aestivum OX=4565 GN=tlxi PE=1 SV=1	IPR037176;IPR001938;	Osmotin/thaumatin-like superfamily;Thaumatin family;
640	prot072	1	Min	10570.2	Q0Q5D9_WHEAT	Q0Q5D9	Globulin 1 OS=Triticum aestivum OX=4565 PE=4 SV=1	IPR006106;IPR036312;IPR016140;	Cereal seed allergen/grain softness/trypsin and alpha-amylase inhibitor;Bifunctional inhibitor/plant lipid transfer protein/seed storage helical domain superfamily;Bifunctional inhibitor/plant lipid transfer protein/seed storage helical domain;
641	prot072	2	Mean	46394.5	Q0Q5D9_WHEAT	Q0Q5D9	Globulin 1 OS=Triticum aestivum OX=4565 PE=4 SV=1	IPR006106;IPR036312;IPR016140;	Cereal seed allergen/grain softness/trypsin and alpha-amylase inhibitor;Bifunctional inhibitor/plant lipid transfer protein/seed storage helical domain superfamily;Bifunctional inhibitor/plant lipid transfer protein/seed storage helical domain;
642	prot072	3	Max	70973.4	Q0Q5D9_WHEAT	Q0Q5D9	Globulin 1 OS=Triticum aestivum OX=4565 PE=4 SV=1	IPR006106;IPR036312;IPR016140;	Cereal seed allergen/grain softness/trypsin and alpha-amylase inhibitor;Bifunctional inhibitor/plant lipid transfer protein/seed storage helical domain superfamily;Bifunctional inhibitor/plant lipid transfer protein/seed storage helical domain;
643	prot072	4	LSD	14516.8	Q0Q5D9_WHEAT	Q0Q5D9	Globulin 1 OS=Triticum aestivum OX=4565 PE=4 SV=1	IPR006106;IPR036312;IPR016140;	Cereal seed allergen/grain softness/trypsin and alpha-amylase inhibitor;Bifunctional inhibitor/plant lipid transfer protein/seed storage helical domain superfamily;Bifunctional inhibitor/plant lipid transfer protein/seed storage helical domain;
645	prot072	6	VarG	49744649.1786***	Q0Q5D9_WHEAT	Q0Q5D9	Globulin 1 OS=Triticum aestivum OX=4565 PE=4 SV=1	IPR006106;IPR036312;IPR016140;	Cereal seed allergen/grain softness/trypsin and alpha-amylase inhibitor;Bifunctional inhibitor/plant lipid transfer protein/seed storage helical domain superfamily;Bifunctional inhibitor/plant lipid transfer protein/seed storage helical domain;
646	prot072	7	VarGL	13112652.9841ns	Q0Q5D9_WHEAT	Q0Q5D9	Globulin 1 OS=Triticum aestivum OX=4565 PE=4 SV=1	IPR006106;IPR036312;IPR016140;	Cereal seed allergen/grain softness/trypsin and alpha-amylase inhibitor;Bifunctional inhibitor/plant lipid transfer protein/seed storage helical domain superfamily;Bifunctional inhibitor/plant lipid transfer protein/seed storage helical domain;
647	prot072	8	VarR	5.96237e+07	Q0Q5D9_WHEAT	Q0Q5D9	Globulin 1 OS=Triticum aestivum OX=4565 PE=4 SV=1	IPR006106;IPR036312;IPR016140;	Cereal seed allergen/grain softness/trypsin and alpha-amylase inhibitor;Bifunctional inhibitor/plant lipid transfer protein/seed storage helical domain superfamily;Bifunctional inhibitor/plant lipid transfer protein/seed storage helical domain;
648	prot072	9	Heritability	0.66	Q0Q5D9_WHEAT	Q0Q5D9	Globulin 1 OS=Triticum aestivum OX=4565 PE=4 SV=1	IPR006106;IPR036312;IPR016140;	Cereal seed allergen/grain softness/trypsin and alpha-amylase inhibitor;Bifunctional inhibitor/plant lipid transfer protein/seed storage helical domain superfamily;Bifunctional inhibitor/plant lipid transfer protein/seed storage helical domain;
649	prot073	1	Min	4797.56	A0A1D5V0T8_WHEAT	A0A1D5V0T8	Uncharacterized protein OS=Triticum aestivum OX=4565 GN=CAMPLR22A2D_LOCUS1202 PE=3 SV=1	IPR001360;IPR017853;	Glycoside hydrolase family 1;Glycoside hydrolase superfamily;
650	prot073	2	Mean	9651.91	A0A1D5V0T8_WHEAT	A0A1D5V0T8	Uncharacterized protein OS=Triticum aestivum OX=4565 GN=CAMPLR22A2D_LOCUS1202 PE=3 SV=1	IPR001360;IPR017853;	Glycoside hydrolase family 1;Glycoside hydrolase superfamily;
651	prot073	3	Max	14763.5	A0A1D5V0T8_WHEAT	A0A1D5V0T8	Uncharacterized protein OS=Triticum aestivum OX=4565 GN=CAMPLR22A2D_LOCUS1202 PE=3 SV=1	IPR001360;IPR017853;	Glycoside hydrolase family 1;Glycoside hydrolase superfamily;
652	prot073	4	LSD	3605.72	A0A1D5V0T8_WHEAT	A0A1D5V0T8	Uncharacterized protein OS=Triticum aestivum OX=4565 GN=CAMPLR22A2D_LOCUS1202 PE=3 SV=1	IPR001360;IPR017853;	Glycoside hydrolase family 1;Glycoside hydrolase superfamily;
654	prot073	6	VarG	3626055.2764***	A0A1D5V0T8_WHEAT	A0A1D5V0T8	Uncharacterized protein OS=Triticum aestivum OX=4565 GN=CAMPLR22A2D_LOCUS1202 PE=3 SV=1	IPR001360;IPR017853;	Glycoside hydrolase family 1;Glycoside hydrolase superfamily;
655	prot073	7	VarGL	3046105.4414***	A0A1D5V0T8_WHEAT	A0A1D5V0T8	Uncharacterized protein OS=Triticum aestivum OX=4565 GN=CAMPLR22A2D_LOCUS1202 PE=3 SV=1	IPR001360;IPR017853;	Glycoside hydrolase family 1;Glycoside hydrolase superfamily;
656	prot073	8	VarR	1.34842e+06	A0A1D5V0T8_WHEAT	A0A1D5V0T8	Uncharacterized protein OS=Triticum aestivum OX=4565 GN=CAMPLR22A2D_LOCUS1202 PE=3 SV=1	IPR001360;IPR017853;	Glycoside hydrolase family 1;Glycoside hydrolase superfamily;
657	prot073	9	Heritability	0.69	A0A1D5V0T8_WHEAT	A0A1D5V0T8	Uncharacterized protein OS=Triticum aestivum OX=4565 GN=CAMPLR22A2D_LOCUS1202 PE=3 SV=1	IPR001360;IPR017853;	Glycoside hydrolase family 1;Glycoside hydrolase superfamily;
658	prot074	1	Min	813.42	A0A3B6NKJ0_WHEAT	A0A3B6NKJ0	Histone H2A OS=Triticum aestivum OX=4565 PE=3 SV=1	IPR009072;IPR002119;IPR007125;IPR032454;IPR032458;	Histone-fold;Histone H2A;Histone H2A/H2B/H3;Histone H2A, C-terminal domain;Histone H2A conserved site;
659	prot074	2	Mean	1704.72	A0A3B6NKJ0_WHEAT	A0A3B6NKJ0	Histone H2A OS=Triticum aestivum OX=4565 PE=3 SV=1	IPR009072;IPR002119;IPR007125;IPR032454;IPR032458;	Histone-fold;Histone H2A;Histone H2A/H2B/H3;Histone H2A, C-terminal domain;Histone H2A conserved site;
660	prot074	3	Max	2633.02	A0A3B6NKJ0_WHEAT	A0A3B6NKJ0	Histone H2A OS=Triticum aestivum OX=4565 PE=3 SV=1	IPR009072;IPR002119;IPR007125;IPR032454;IPR032458;	Histone-fold;Histone H2A;Histone H2A/H2B/H3;Histone H2A, C-terminal domain;Histone H2A conserved site;
661	prot074	4	LSD	832.29	A0A3B6NKJ0_WHEAT	A0A3B6NKJ0	Histone H2A OS=Triticum aestivum OX=4565 PE=3 SV=1	IPR009072;IPR002119;IPR007125;IPR032454;IPR032458;	Histone-fold;Histone H2A;Histone H2A/H2B/H3;Histone H2A, C-terminal domain;Histone H2A conserved site;
663	prot074	6	VarG	53694.0404***	A0A3B6NKJ0_WHEAT	A0A3B6NKJ0	Histone H2A OS=Triticum aestivum OX=4565 PE=3 SV=1	IPR009072;IPR002119;IPR007125;IPR032454;IPR032458;	Histone-fold;Histone H2A;Histone H2A/H2B/H3;Histone H2A, C-terminal domain;Histone H2A conserved site;
664	prot074	7	VarGL	40404.8373ns	A0A3B6NKJ0_WHEAT	A0A3B6NKJ0	Histone H2A OS=Triticum aestivum OX=4565 PE=3 SV=1	IPR009072;IPR002119;IPR007125;IPR032454;IPR032458;	Histone-fold;Histone H2A;Histone H2A/H2B/H3;Histone H2A, C-terminal domain;Histone H2A conserved site;
665	prot074	8	VarR	156509	A0A3B6NKJ0_WHEAT	A0A3B6NKJ0	Histone H2A OS=Triticum aestivum OX=4565 PE=3 SV=1	IPR009072;IPR002119;IPR007125;IPR032454;IPR032458;	Histone-fold;Histone H2A;Histone H2A/H2B/H3;Histone H2A, C-terminal domain;Histone H2A conserved site;
666	prot074	9	Heritability	0.4	A0A3B6NKJ0_WHEAT	A0A3B6NKJ0	Histone H2A OS=Triticum aestivum OX=4565 PE=3 SV=1	IPR009072;IPR002119;IPR007125;IPR032454;IPR032458;	Histone-fold;Histone H2A;Histone H2A/H2B/H3;Histone H2A, C-terminal domain;Histone H2A conserved site;
667	prot075	1	Min	12.92	M1MQ51_WHEAT	M1MQ51	Beta-amylase (Fragment) OS=Triticum aestivum OX=4565 GN=BMY1 PE=2 SV=1	IPR001554;IPR001371;IPR017853;	Glycoside hydrolase, family 14;Glycoside hydrolase, family 14B, plant;Glycoside hydrolase superfamily;
668	prot075	2	Mean	16.86	M1MQ51_WHEAT	M1MQ51	Beta-amylase (Fragment) OS=Triticum aestivum OX=4565 GN=BMY1 PE=2 SV=1	IPR001554;IPR001371;IPR017853;	Glycoside hydrolase, family 14;Glycoside hydrolase, family 14B, plant;Glycoside hydrolase superfamily;
669	prot075	3	Max	19.05	M1MQ51_WHEAT	M1MQ51	Beta-amylase (Fragment) OS=Triticum aestivum OX=4565 GN=BMY1 PE=2 SV=1	IPR001554;IPR001371;IPR017853;	Glycoside hydrolase, family 14;Glycoside hydrolase, family 14B, plant;Glycoside hydrolase superfamily;
670	prot075	4	LSD	0.67	M1MQ51_WHEAT	M1MQ51	Beta-amylase (Fragment) OS=Triticum aestivum OX=4565 GN=BMY1 PE=2 SV=1	IPR001554;IPR001371;IPR017853;	Glycoside hydrolase, family 14;Glycoside hydrolase, family 14B, plant;Glycoside hydrolase superfamily;
672	prot075	6	VarG	4.039***	M1MQ51_WHEAT	M1MQ51	Beta-amylase (Fragment) OS=Triticum aestivum OX=4565 GN=BMY1 PE=2 SV=1	IPR001554;IPR001371;IPR017853;	Glycoside hydrolase, family 14;Glycoside hydrolase, family 14B, plant;Glycoside hydrolase superfamily;
673	prot075	7	VarGL	0ns	M1MQ51_WHEAT	M1MQ51	Beta-amylase (Fragment) OS=Triticum aestivum OX=4565 GN=BMY1 PE=2 SV=1	IPR001554;IPR001371;IPR017853;	Glycoside hydrolase, family 14;Glycoside hydrolase, family 14B, plant;Glycoside hydrolase superfamily;
674	prot075	8	VarR	0.1083	M1MQ51_WHEAT	M1MQ51	Beta-amylase (Fragment) OS=Triticum aestivum OX=4565 GN=BMY1 PE=2 SV=1	IPR001554;IPR001371;IPR017853;	Glycoside hydrolase, family 14;Glycoside hydrolase, family 14B, plant;Glycoside hydrolase superfamily;
675	prot075	9	Heritability	0.66	M1MQ51_WHEAT	M1MQ51	Beta-amylase (Fragment) OS=Triticum aestivum OX=4565 GN=BMY1 PE=2 SV=1	IPR001554;IPR001371;IPR017853;	Glycoside hydrolase, family 14;Glycoside hydrolase, family 14B, plant;Glycoside hydrolase superfamily;
676	prot076	1	Min	2749.01	A0A077RTG8_WHEAT	A0A077RTG8	Malate dehydrogenase OS=Triticum aestivum OX=4565 GN=TRAES_3BF087800010CFD_c1 PE=3 SV=1	IPR001557;IPR022383;IPR001236;IPR015955;IPR001252;IPR010097;IPR036291;	L-lactate/malate dehydrogenase;Lactate/malate dehydrogenase, C-terminal;Lactate/malate dehydrogenase, N-terminal;Lactate dehydrogenase/glycoside hydrolase, family 4, C-terminal;Malate dehydrogenase, active site;Malate dehydrogenase, type 1;NAD(P)-binding domain superfamily;
677	prot076	2	Mean	3857.94	A0A077RTG8_WHEAT	A0A077RTG8	Malate dehydrogenase OS=Triticum aestivum OX=4565 GN=TRAES_3BF087800010CFD_c1 PE=3 SV=1	IPR001557;IPR022383;IPR001236;IPR015955;IPR001252;IPR010097;IPR036291;	L-lactate/malate dehydrogenase;Lactate/malate dehydrogenase, C-terminal;Lactate/malate dehydrogenase, N-terminal;Lactate dehydrogenase/glycoside hydrolase, family 4, C-terminal;Malate dehydrogenase, active site;Malate dehydrogenase, type 1;NAD(P)-binding domain superfamily;
678	prot076	3	Max	4758.88	A0A077RTG8_WHEAT	A0A077RTG8	Malate dehydrogenase OS=Triticum aestivum OX=4565 GN=TRAES_3BF087800010CFD_c1 PE=3 SV=1	IPR001557;IPR022383;IPR001236;IPR015955;IPR001252;IPR010097;IPR036291;	L-lactate/malate dehydrogenase;Lactate/malate dehydrogenase, C-terminal;Lactate/malate dehydrogenase, N-terminal;Lactate dehydrogenase/glycoside hydrolase, family 4, C-terminal;Malate dehydrogenase, active site;Malate dehydrogenase, type 1;NAD(P)-binding domain superfamily;
679	prot076	4	LSD	817.78	A0A077RTG8_WHEAT	A0A077RTG8	Malate dehydrogenase OS=Triticum aestivum OX=4565 GN=TRAES_3BF087800010CFD_c1 PE=3 SV=1	IPR001557;IPR022383;IPR001236;IPR015955;IPR001252;IPR010097;IPR036291;	L-lactate/malate dehydrogenase;Lactate/malate dehydrogenase, C-terminal;Lactate/malate dehydrogenase, N-terminal;Lactate dehydrogenase/glycoside hydrolase, family 4, C-terminal;Malate dehydrogenase, active site;Malate dehydrogenase, type 1;NAD(P)-binding domain superfamily;
681	prot076	6	VarG	44847.5179**	A0A077RTG8_WHEAT	A0A077RTG8	Malate dehydrogenase OS=Triticum aestivum OX=4565 GN=TRAES_3BF087800010CFD_c1 PE=3 SV=1	IPR001557;IPR022383;IPR001236;IPR015955;IPR001252;IPR010097;IPR036291;	L-lactate/malate dehydrogenase;Lactate/malate dehydrogenase, C-terminal;Lactate/malate dehydrogenase, N-terminal;Lactate dehydrogenase/glycoside hydrolase, family 4, C-terminal;Malate dehydrogenase, active site;Malate dehydrogenase, type 1;NAD(P)-binding domain superfamily;
682	prot076	7	VarGL	42794.7395ns	A0A077RTG8_WHEAT	A0A077RTG8	Malate dehydrogenase OS=Triticum aestivum OX=4565 GN=TRAES_3BF087800010CFD_c1 PE=3 SV=1	IPR001557;IPR022383;IPR001236;IPR015955;IPR001252;IPR010097;IPR036291;	L-lactate/malate dehydrogenase;Lactate/malate dehydrogenase, C-terminal;Lactate/malate dehydrogenase, N-terminal;Lactate dehydrogenase/glycoside hydrolase, family 4, C-terminal;Malate dehydrogenase, active site;Malate dehydrogenase, type 1;NAD(P)-binding domain superfamily;
683	prot076	8	VarR	169311	A0A077RTG8_WHEAT	A0A077RTG8	Malate dehydrogenase OS=Triticum aestivum OX=4565 GN=TRAES_3BF087800010CFD_c1 PE=3 SV=1	IPR001557;IPR022383;IPR001236;IPR015955;IPR001252;IPR010097;IPR036291;	L-lactate/malate dehydrogenase;Lactate/malate dehydrogenase, C-terminal;Lactate/malate dehydrogenase, N-terminal;Lactate dehydrogenase/glycoside hydrolase, family 4, C-terminal;Malate dehydrogenase, active site;Malate dehydrogenase, type 1;NAD(P)-binding domain superfamily;
684	prot076	9	Heritability	0.36	A0A077RTG8_WHEAT	A0A077RTG8	Malate dehydrogenase OS=Triticum aestivum OX=4565 GN=TRAES_3BF087800010CFD_c1 PE=3 SV=1	IPR001557;IPR022383;IPR001236;IPR015955;IPR001252;IPR010097;IPR036291;	L-lactate/malate dehydrogenase;Lactate/malate dehydrogenase, C-terminal;Lactate/malate dehydrogenase, N-terminal;Lactate dehydrogenase/glycoside hydrolase, family 4, C-terminal;Malate dehydrogenase, active site;Malate dehydrogenase, type 1;NAD(P)-binding domain superfamily;
685	prot077	1	Min	-185.52	DEF1_WHEAT	P20158	Defensin-like protein 1 OS=Triticum aestivum OX=4565 PE=1 SV=1	IPR008176;IPR003614;IPR036574;	Defensin, plant;Knottin, scorpion toxin-like;Knottin, scorpion toxin-like superfamily;
686	prot077	2	Mean	8440.52	DEF1_WHEAT	P20158	Defensin-like protein 1 OS=Triticum aestivum OX=4565 PE=1 SV=1	IPR008176;IPR003614;IPR036574;	Defensin, plant;Knottin, scorpion toxin-like;Knottin, scorpion toxin-like superfamily;
687	prot077	3	Max	22965.4	DEF1_WHEAT	P20158	Defensin-like protein 1 OS=Triticum aestivum OX=4565 PE=1 SV=1	IPR008176;IPR003614;IPR036574;	Defensin, plant;Knottin, scorpion toxin-like;Knottin, scorpion toxin-like superfamily;
688	prot077	4	LSD	4175.25	DEF1_WHEAT	P20158	Defensin-like protein 1 OS=Triticum aestivum OX=4565 PE=1 SV=1	IPR008176;IPR003614;IPR036574;	Defensin, plant;Knottin, scorpion toxin-like;Knottin, scorpion toxin-like superfamily;
690	prot077	6	VarG	9917268.6214***	DEF1_WHEAT	P20158	Defensin-like protein 1 OS=Triticum aestivum OX=4565 PE=1 SV=1	IPR008176;IPR003614;IPR036574;	Defensin, plant;Knottin, scorpion toxin-like;Knottin, scorpion toxin-like superfamily;
691	prot077	7	VarGL	1835517.8449ns	DEF1_WHEAT	P20158	Defensin-like protein 1 OS=Triticum aestivum OX=4565 PE=1 SV=1	IPR008176;IPR003614;IPR036574;	Defensin, plant;Knottin, scorpion toxin-like;Knottin, scorpion toxin-like superfamily;
692	prot077	8	VarR	3.63411e+06	DEF1_WHEAT	P20158	Defensin-like protein 1 OS=Triticum aestivum OX=4565 PE=1 SV=1	IPR008176;IPR003614;IPR036574;	Defensin, plant;Knottin, scorpion toxin-like;Knottin, scorpion toxin-like superfamily;
693	prot077	9	Heritability	0.47	DEF1_WHEAT	P20158	Defensin-like protein 1 OS=Triticum aestivum OX=4565 PE=1 SV=1	IPR008176;IPR003614;IPR036574;	Defensin, plant;Knottin, scorpion toxin-like;Knottin, scorpion toxin-like superfamily;
694	prot078	1	Min	5762.01	A0A3B6HQF0_WHEAT	A0A3B6HQF0	Uncharacterized protein OS=Triticum aestivum OX=4565 PE=4 SV=1	IPR004911;	Gamma interferon inducible lysosomal thiol reductase GILT;
695	prot078	2	Mean	10725.1	A0A3B6HQF0_WHEAT	A0A3B6HQF0	Uncharacterized protein OS=Triticum aestivum OX=4565 PE=4 SV=1	IPR004911;	Gamma interferon inducible lysosomal thiol reductase GILT;
696	prot078	3	Max	17158.3	A0A3B6HQF0_WHEAT	A0A3B6HQF0	Uncharacterized protein OS=Triticum aestivum OX=4565 PE=4 SV=1	IPR004911;	Gamma interferon inducible lysosomal thiol reductase GILT;
697	prot078	4	LSD	6756.81	A0A3B6HQF0_WHEAT	A0A3B6HQF0	Uncharacterized protein OS=Triticum aestivum OX=4565 PE=4 SV=1	IPR004911;	Gamma interferon inducible lysosomal thiol reductase GILT;
699	prot078	6	VarG	183527.1281ns	A0A3B6HQF0_WHEAT	A0A3B6HQF0	Uncharacterized protein OS=Triticum aestivum OX=4565 PE=4 SV=1	IPR004911;	Gamma interferon inducible lysosomal thiol reductase GILT;
700	prot078	7	VarGL	751170.5637ns	A0A3B6HQF0_WHEAT	A0A3B6HQF0	Uncharacterized protein OS=Triticum aestivum OX=4565 PE=4 SV=1	IPR004911;	Gamma interferon inducible lysosomal thiol reductase GILT;
701	prot078	8	VarR	1.40961e+07	A0A3B6HQF0_WHEAT	A0A3B6HQF0	Uncharacterized protein OS=Triticum aestivum OX=4565 PE=4 SV=1	IPR004911;	Gamma interferon inducible lysosomal thiol reductase GILT;
702	prot078	9	Heritability	0.03	A0A3B6HQF0_WHEAT	A0A3B6HQF0	Uncharacterized protein OS=Triticum aestivum OX=4565 PE=4 SV=1	IPR004911;	Gamma interferon inducible lysosomal thiol reductase GILT;
703	prot079	1	Min	-4468.47	A0A2R2Y424_WHEAT	A0A2R2Y424	CSA_alpha gliadin 1 OS=Triticum aestivum OX=4565 GN=Gli-2 PE=4 SV=1	IPR036312;IPR016140;IPR001954;	Bifunctional inhibitor/plant lipid transfer protein/seed storage helical domain superfamily;Bifunctional inhibitor/plant lipid transfer protein/seed storage helical domain;Gliadin/LMW glutenin;
704	prot079	2	Mean	7531.19	A0A2R2Y424_WHEAT	A0A2R2Y424	CSA_alpha gliadin 1 OS=Triticum aestivum OX=4565 GN=Gli-2 PE=4 SV=1	IPR036312;IPR016140;IPR001954;	Bifunctional inhibitor/plant lipid transfer protein/seed storage helical domain superfamily;Bifunctional inhibitor/plant lipid transfer protein/seed storage helical domain;Gliadin/LMW glutenin;
705	prot079	3	Max	33797.8	A0A2R2Y424_WHEAT	A0A2R2Y424	CSA_alpha gliadin 1 OS=Triticum aestivum OX=4565 GN=Gli-2 PE=4 SV=1	IPR036312;IPR016140;IPR001954;	Bifunctional inhibitor/plant lipid transfer protein/seed storage helical domain superfamily;Bifunctional inhibitor/plant lipid transfer protein/seed storage helical domain;Gliadin/LMW glutenin;
706	prot079	4	LSD	15756.1	A0A2R2Y424_WHEAT	A0A2R2Y424	CSA_alpha gliadin 1 OS=Triticum aestivum OX=4565 GN=Gli-2 PE=4 SV=1	IPR036312;IPR016140;IPR001954;	Bifunctional inhibitor/plant lipid transfer protein/seed storage helical domain superfamily;Bifunctional inhibitor/plant lipid transfer protein/seed storage helical domain;Gliadin/LMW glutenin;
708	prot079	6	VarG	19484292.6629***	A0A2R2Y424_WHEAT	A0A2R2Y424	CSA_alpha gliadin 1 OS=Triticum aestivum OX=4565 GN=Gli-2 PE=4 SV=1	IPR036312;IPR016140;IPR001954;	Bifunctional inhibitor/plant lipid transfer protein/seed storage helical domain superfamily;Bifunctional inhibitor/plant lipid transfer protein/seed storage helical domain;Gliadin/LMW glutenin;
709	prot079	7	VarGL	92.8879ns	A0A2R2Y424_WHEAT	A0A2R2Y424	CSA_alpha gliadin 1 OS=Triticum aestivum OX=4565 GN=Gli-2 PE=4 SV=1	IPR036312;IPR016140;IPR001954;	Bifunctional inhibitor/plant lipid transfer protein/seed storage helical domain superfamily;Bifunctional inhibitor/plant lipid transfer protein/seed storage helical domain;Gliadin/LMW glutenin;
710	prot079	8	VarR	5.80549e+07	A0A2R2Y424_WHEAT	A0A2R2Y424	CSA_alpha gliadin 1 OS=Triticum aestivum OX=4565 GN=Gli-2 PE=4 SV=1	IPR036312;IPR016140;IPR001954;	Bifunctional inhibitor/plant lipid transfer protein/seed storage helical domain superfamily;Bifunctional inhibitor/plant lipid transfer protein/seed storage helical domain;Gliadin/LMW glutenin;
711	prot079	9	Heritability	0.32	A0A2R2Y424_WHEAT	A0A2R2Y424	CSA_alpha gliadin 1 OS=Triticum aestivum OX=4565 GN=Gli-2 PE=4 SV=1	IPR036312;IPR016140;IPR001954;	Bifunctional inhibitor/plant lipid transfer protein/seed storage helical domain superfamily;Bifunctional inhibitor/plant lipid transfer protein/seed storage helical domain;Gliadin/LMW glutenin;
712	prot080	1	Min	11.3	A0A3B5YQP1_WHEAT	A0A3B5YQP1	Uncharacterized protein OS=Triticum aestivum OX=4565 PE=4 SV=1	IPR000864;IPR036354;	Proteinase inhibitor I13, potato inhibitor I;Proteinase inhibitor I13, potato inhibitor I superfamily;
713	prot080	2	Mean	13.73	A0A3B5YQP1_WHEAT	A0A3B5YQP1	Uncharacterized protein OS=Triticum aestivum OX=4565 PE=4 SV=1	IPR000864;IPR036354;	Proteinase inhibitor I13, potato inhibitor I;Proteinase inhibitor I13, potato inhibitor I superfamily;
714	prot080	3	Max	16	A0A3B5YQP1_WHEAT	A0A3B5YQP1	Uncharacterized protein OS=Triticum aestivum OX=4565 PE=4 SV=1	IPR000864;IPR036354;	Proteinase inhibitor I13, potato inhibitor I;Proteinase inhibitor I13, potato inhibitor I superfamily;
715	prot080	4	LSD	0.66	A0A3B5YQP1_WHEAT	A0A3B5YQP1	Uncharacterized protein OS=Triticum aestivum OX=4565 PE=4 SV=1	IPR000864;IPR036354;	Proteinase inhibitor I13, potato inhibitor I;Proteinase inhibitor I13, potato inhibitor I superfamily;
717	prot080	6	VarG	0.8084***	A0A3B5YQP1_WHEAT	A0A3B5YQP1	Uncharacterized protein OS=Triticum aestivum OX=4565 PE=4 SV=1	IPR000864;IPR036354;	Proteinase inhibitor I13, potato inhibitor I;Proteinase inhibitor I13, potato inhibitor I superfamily;
718	prot080	7	VarGL	0.0423ns	A0A3B5YQP1_WHEAT	A0A3B5YQP1	Uncharacterized protein OS=Triticum aestivum OX=4565 PE=4 SV=1	IPR000864;IPR036354;	Proteinase inhibitor I13, potato inhibitor I;Proteinase inhibitor I13, potato inhibitor I superfamily;
719	prot080	8	VarR	0.1071	A0A3B5YQP1_WHEAT	A0A3B5YQP1	Uncharacterized protein OS=Triticum aestivum OX=4565 PE=4 SV=1	IPR000864;IPR036354;	Proteinase inhibitor I13, potato inhibitor I;Proteinase inhibitor I13, potato inhibitor I superfamily;
720	prot080	9	Heritability	0.94	A0A3B5YQP1_WHEAT	A0A3B5YQP1	Uncharacterized protein OS=Triticum aestivum OX=4565 PE=4 SV=1	IPR000864;IPR036354;	Proteinase inhibitor I13, potato inhibitor I;Proteinase inhibitor I13, potato inhibitor I superfamily;
721	prot081	1	Min	852.55	A0A3B6HW41_WHEAT	A0A3B6HW41	Uncharacterized protein OS=Triticum aestivum OX=4565 PE=3 SV=1	IPR000167;IPR030513;	Dehydrin;Dehydrin, conserved site;
722	prot081	2	Mean	5988.12	A0A3B6HW41_WHEAT	A0A3B6HW41	Uncharacterized protein OS=Triticum aestivum OX=4565 PE=3 SV=1	IPR000167;IPR030513;	Dehydrin;Dehydrin, conserved site;
723	prot081	3	Max	18021.3	A0A3B6HW41_WHEAT	A0A3B6HW41	Uncharacterized protein OS=Triticum aestivum OX=4565 PE=3 SV=1	IPR000167;IPR030513;	Dehydrin;Dehydrin, conserved site;
724	prot081	4	LSD	5736.85	A0A3B6HW41_WHEAT	A0A3B6HW41	Uncharacterized protein OS=Triticum aestivum OX=4565 PE=3 SV=1	IPR000167;IPR030513;	Dehydrin;Dehydrin, conserved site;
726	prot081	6	VarG	5210999.8783***	A0A3B6HW41_WHEAT	A0A3B6HW41	Uncharacterized protein OS=Triticum aestivum OX=4565 PE=3 SV=1	IPR000167;IPR030513;	Dehydrin;Dehydrin, conserved site;
727	prot081	7	VarGL	2549282.4636*	A0A3B6HW41_WHEAT	A0A3B6HW41	Uncharacterized protein OS=Triticum aestivum OX=4565 PE=3 SV=1	IPR000167;IPR030513;	Dehydrin;Dehydrin, conserved site;
728	prot081	8	VarR	3.96902e+06	A0A3B6HW41_WHEAT	A0A3B6HW41	Uncharacterized protein OS=Triticum aestivum OX=4565 PE=3 SV=1	IPR000167;IPR030513;	Dehydrin;Dehydrin, conserved site;
729	prot081	9	Heritability	0.55	A0A3B6HW41_WHEAT	A0A3B6HW41	Uncharacterized protein OS=Triticum aestivum OX=4565 PE=3 SV=1	IPR000167;IPR030513;	Dehydrin;Dehydrin, conserved site;
730	prot082	1	Min	2412.67	Q41579_WHEAT	Q41579	Rab protein OS=Triticum aestivum OX=4565 GN=rab 15B PE=2 SV=1	IPR000167;IPR030513;	Dehydrin;Dehydrin, conserved site;
731	prot082	2	Mean	5990.85	Q41579_WHEAT	Q41579	Rab protein OS=Triticum aestivum OX=4565 GN=rab 15B PE=2 SV=1	IPR000167;IPR030513;	Dehydrin;Dehydrin, conserved site;
732	prot082	3	Max	15528.9	Q41579_WHEAT	Q41579	Rab protein OS=Triticum aestivum OX=4565 GN=rab 15B PE=2 SV=1	IPR000167;IPR030513;	Dehydrin;Dehydrin, conserved site;
733	prot082	4	LSD	3235.11	Q41579_WHEAT	Q41579	Rab protein OS=Triticum aestivum OX=4565 GN=rab 15B PE=2 SV=1	IPR000167;IPR030513;	Dehydrin;Dehydrin, conserved site;
735	prot082	6	VarG	6696924.3032***	Q41579_WHEAT	Q41579	Rab protein OS=Triticum aestivum OX=4565 GN=rab 15B PE=2 SV=1	IPR000167;IPR030513;	Dehydrin;Dehydrin, conserved site;
736	prot082	7	VarGL	1885548.1987***	Q41579_WHEAT	Q41579	Rab protein OS=Triticum aestivum OX=4565 GN=rab 15B PE=2 SV=1	IPR000167;IPR030513;	Dehydrin;Dehydrin, conserved site;
737	prot082	8	VarR	1.79541e+06	Q41579_WHEAT	Q41579	Rab protein OS=Triticum aestivum OX=4565 GN=rab 15B PE=2 SV=1	IPR000167;IPR030513;	Dehydrin;Dehydrin, conserved site;
738	prot082	9	Heritability	0.84	Q41579_WHEAT	Q41579	Rab protein OS=Triticum aestivum OX=4565 GN=rab 15B PE=2 SV=1	IPR000167;IPR030513;	Dehydrin;Dehydrin, conserved site;
739	prot083	1	Min	3894.82	Q401N7_WHEAT	Q401N7	Aspartic proteinase OS=Triticum aestivum OX=4565 GN=WAP1 PE=2 SV=1	IPR001461;IPR001969;IPR033121;IPR021109;IPR033869;IPR007856;IPR008138;IPR011001;IPR008139;	Aspartic peptidase A1 family;Aspartic peptidase, active site;Peptidase family A1 domain;Aspartic peptidase domain superfamily;Phytepsin;Saposin-like type B, region 1;Saposin B type, region 2;Saposin-like;Saposin B type domain;
740	prot083	2	Mean	5452.87	Q401N7_WHEAT	Q401N7	Aspartic proteinase OS=Triticum aestivum OX=4565 GN=WAP1 PE=2 SV=1	IPR001461;IPR001969;IPR033121;IPR021109;IPR033869;IPR007856;IPR008138;IPR011001;IPR008139;	Aspartic peptidase A1 family;Aspartic peptidase, active site;Peptidase family A1 domain;Aspartic peptidase domain superfamily;Phytepsin;Saposin-like type B, region 1;Saposin B type, region 2;Saposin-like;Saposin B type domain;
741	prot083	3	Max	7375.48	Q401N7_WHEAT	Q401N7	Aspartic proteinase OS=Triticum aestivum OX=4565 GN=WAP1 PE=2 SV=1	IPR001461;IPR001969;IPR033121;IPR021109;IPR033869;IPR007856;IPR008138;IPR011001;IPR008139;	Aspartic peptidase A1 family;Aspartic peptidase, active site;Peptidase family A1 domain;Aspartic peptidase domain superfamily;Phytepsin;Saposin-like type B, region 1;Saposin B type, region 2;Saposin-like;Saposin B type domain;
742	prot083	4	LSD	1419.31	Q401N7_WHEAT	Q401N7	Aspartic proteinase OS=Triticum aestivum OX=4565 GN=WAP1 PE=2 SV=1	IPR001461;IPR001969;IPR033121;IPR021109;IPR033869;IPR007856;IPR008138;IPR011001;IPR008139;	Aspartic peptidase A1 family;Aspartic peptidase, active site;Peptidase family A1 domain;Aspartic peptidase domain superfamily;Phytepsin;Saposin-like type B, region 1;Saposin B type, region 2;Saposin-like;Saposin B type domain;
744	prot083	6	VarG	94245.6989*	Q401N7_WHEAT	Q401N7	Aspartic proteinase OS=Triticum aestivum OX=4565 GN=WAP1 PE=2 SV=1	IPR001461;IPR001969;IPR033121;IPR021109;IPR033869;IPR007856;IPR008138;IPR011001;IPR008139;	Aspartic peptidase A1 family;Aspartic peptidase, active site;Peptidase family A1 domain;Aspartic peptidase domain superfamily;Phytepsin;Saposin-like type B, region 1;Saposin B type, region 2;Saposin-like;Saposin B type domain;
745	prot083	7	VarGL	79495.3081ns	Q401N7_WHEAT	Q401N7	Aspartic proteinase OS=Triticum aestivum OX=4565 GN=WAP1 PE=2 SV=1	IPR001461;IPR001969;IPR033121;IPR021109;IPR033869;IPR007856;IPR008138;IPR011001;IPR008139;	Aspartic peptidase A1 family;Aspartic peptidase, active site;Peptidase family A1 domain;Aspartic peptidase domain superfamily;Phytepsin;Saposin-like type B, region 1;Saposin B type, region 2;Saposin-like;Saposin B type domain;
746	prot083	8	VarR	630695	Q401N7_WHEAT	Q401N7	Aspartic proteinase OS=Triticum aestivum OX=4565 GN=WAP1 PE=2 SV=1	IPR001461;IPR001969;IPR033121;IPR021109;IPR033869;IPR007856;IPR008138;IPR011001;IPR008139;	Aspartic peptidase A1 family;Aspartic peptidase, active site;Peptidase family A1 domain;Aspartic peptidase domain superfamily;Phytepsin;Saposin-like type B, region 1;Saposin B type, region 2;Saposin-like;Saposin B type domain;
747	prot083	9	Heritability	0.27	Q401N7_WHEAT	Q401N7	Aspartic proteinase OS=Triticum aestivum OX=4565 GN=WAP1 PE=2 SV=1	IPR001461;IPR001969;IPR033121;IPR021109;IPR033869;IPR007856;IPR008138;IPR011001;IPR008139;	Aspartic peptidase A1 family;Aspartic peptidase, active site;Peptidase family A1 domain;Aspartic peptidase domain superfamily;Phytepsin;Saposin-like type B, region 1;Saposin B type, region 2;Saposin-like;Saposin B type domain;
748	prot084	1	Min	11.13	A0A3B6PG25_WHEAT	A0A3B6PG25	Uncharacterized protein OS=Triticum aestivum OX=4565 PE=3 SV=1	IPR008928;IPR012341;IPR001701;	Six-hairpin glycosidase superfamily;Six-hairpin glycosidase-like superfamily;Glycoside hydrolase family 9;
749	prot084	2	Mean	12.68	A0A3B6PG25_WHEAT	A0A3B6PG25	Uncharacterized protein OS=Triticum aestivum OX=4565 PE=3 SV=1	IPR008928;IPR012341;IPR001701;	Six-hairpin glycosidase superfamily;Six-hairpin glycosidase-like superfamily;Glycoside hydrolase family 9;
750	prot084	3	Max	13.97	A0A3B6PG25_WHEAT	A0A3B6PG25	Uncharacterized protein OS=Triticum aestivum OX=4565 PE=3 SV=1	IPR008928;IPR012341;IPR001701;	Six-hairpin glycosidase superfamily;Six-hairpin glycosidase-like superfamily;Glycoside hydrolase family 9;
751	prot084	4	LSD	1.32	A0A3B6PG25_WHEAT	A0A3B6PG25	Uncharacterized protein OS=Triticum aestivum OX=4565 PE=3 SV=1	IPR008928;IPR012341;IPR001701;	Six-hairpin glycosidase superfamily;Six-hairpin glycosidase-like superfamily;Glycoside hydrolase family 9;
753	prot084	6	VarG	0ns	A0A3B6PG25_WHEAT	A0A3B6PG25	Uncharacterized protein OS=Triticum aestivum OX=4565 PE=3 SV=1	IPR008928;IPR012341;IPR001701;	Six-hairpin glycosidase superfamily;Six-hairpin glycosidase-like superfamily;Glycoside hydrolase family 9;
754	prot084	7	VarGL	0.0289ns	A0A3B6PG25_WHEAT	A0A3B6PG25	Uncharacterized protein OS=Triticum aestivum OX=4565 PE=3 SV=1	IPR008928;IPR012341;IPR001701;	Six-hairpin glycosidase superfamily;Six-hairpin glycosidase-like superfamily;Glycoside hydrolase family 9;
755	prot084	8	VarR	0.3917	A0A3B6PG25_WHEAT	A0A3B6PG25	Uncharacterized protein OS=Triticum aestivum OX=4565 PE=3 SV=1	IPR008928;IPR012341;IPR001701;	Six-hairpin glycosidase superfamily;Six-hairpin glycosidase-like superfamily;Glycoside hydrolase family 9;
756	prot084	9	Heritability	0	A0A3B6PG25_WHEAT	A0A3B6PG25	Uncharacterized protein OS=Triticum aestivum OX=4565 PE=3 SV=1	IPR008928;IPR012341;IPR001701;	Six-hairpin glycosidase superfamily;Six-hairpin glycosidase-like superfamily;Glycoside hydrolase family 9;
757	prot085	1	Min	13545.6	Q7X9M2_WHEAT	Q7X9M2	Beta-amylase (Fragment) OS=Triticum aestivum OX=4565 PE=2 SV=1	IPR001554;IPR001371;IPR017853;	Glycoside hydrolase, family 14;Glycoside hydrolase, family 14B, plant;Glycoside hydrolase superfamily;
758	prot085	2	Mean	92754.8	Q7X9M2_WHEAT	Q7X9M2	Beta-amylase (Fragment) OS=Triticum aestivum OX=4565 PE=2 SV=1	IPR001554;IPR001371;IPR017853;	Glycoside hydrolase, family 14;Glycoside hydrolase, family 14B, plant;Glycoside hydrolase superfamily;
759	prot085	3	Max	193431	Q7X9M2_WHEAT	Q7X9M2	Beta-amylase (Fragment) OS=Triticum aestivum OX=4565 PE=2 SV=1	IPR001554;IPR001371;IPR017853;	Glycoside hydrolase, family 14;Glycoside hydrolase, family 14B, plant;Glycoside hydrolase superfamily;
760	prot085	4	LSD	42763.5	Q7X9M2_WHEAT	Q7X9M2	Beta-amylase (Fragment) OS=Triticum aestivum OX=4565 PE=2 SV=1	IPR001554;IPR001371;IPR017853;	Glycoside hydrolase, family 14;Glycoside hydrolase, family 14B, plant;Glycoside hydrolase superfamily;
762	prot085	6	VarG	619073974.1602***	Q7X9M2_WHEAT	Q7X9M2	Beta-amylase (Fragment) OS=Triticum aestivum OX=4565 PE=2 SV=1	IPR001554;IPR001371;IPR017853;	Glycoside hydrolase, family 14;Glycoside hydrolase, family 14B, plant;Glycoside hydrolase superfamily;
763	prot085	7	VarGL	38174608.6987ns	Q7X9M2_WHEAT	Q7X9M2	Beta-amylase (Fragment) OS=Triticum aestivum OX=4565 PE=2 SV=1	IPR001554;IPR001371;IPR017853;	Glycoside hydrolase, family 14;Glycoside hydrolase, family 14B, plant;Glycoside hydrolase superfamily;
764	prot085	8	VarR	6.12771e+08	Q7X9M2_WHEAT	Q7X9M2	Beta-amylase (Fragment) OS=Triticum aestivum OX=4565 PE=2 SV=1	IPR001554;IPR001371;IPR017853;	Glycoside hydrolase, family 14;Glycoside hydrolase, family 14B, plant;Glycoside hydrolase superfamily;
765	prot085	9	Heritability	0.74	Q7X9M2_WHEAT	Q7X9M2	Beta-amylase (Fragment) OS=Triticum aestivum OX=4565 PE=2 SV=1	IPR001554;IPR001371;IPR017853;	Glycoside hydrolase, family 14;Glycoside hydrolase, family 14B, plant;Glycoside hydrolase superfamily;
766	prot086	1	Min	8280.49	A0A3B5Z0I8_WHEAT	A0A3B5Z0I8	Uncharacterized protein OS=Triticum aestivum OX=4565 PE=4 SV=1	IPR008914;IPR036610;IPR005247;	Phosphatidylethanolamine-binding protein;PEBP-like superfamily;YbhB/YbcL;
767	prot086	2	Mean	10645.5	A0A3B5Z0I8_WHEAT	A0A3B5Z0I8	Uncharacterized protein OS=Triticum aestivum OX=4565 PE=4 SV=1	IPR008914;IPR036610;IPR005247;	Phosphatidylethanolamine-binding protein;PEBP-like superfamily;YbhB/YbcL;
768	prot086	3	Max	13777.4	A0A3B5Z0I8_WHEAT	A0A3B5Z0I8	Uncharacterized protein OS=Triticum aestivum OX=4565 PE=4 SV=1	IPR008914;IPR036610;IPR005247;	Phosphatidylethanolamine-binding protein;PEBP-like superfamily;YbhB/YbcL;
769	prot086	4	LSD	1486.19	A0A3B5Z0I8_WHEAT	A0A3B5Z0I8	Uncharacterized protein OS=Triticum aestivum OX=4565 PE=4 SV=1	IPR008914;IPR036610;IPR005247;	Phosphatidylethanolamine-binding protein;PEBP-like superfamily;YbhB/YbcL;
771	prot086	6	VarG	574727.6139***	A0A3B5Z0I8_WHEAT	A0A3B5Z0I8	Uncharacterized protein OS=Triticum aestivum OX=4565 PE=4 SV=1	IPR008914;IPR036610;IPR005247;	Phosphatidylethanolamine-binding protein;PEBP-like superfamily;YbhB/YbcL;
772	prot086	7	VarGL	132266.4449ns	A0A3B5Z0I8_WHEAT	A0A3B5Z0I8	Uncharacterized protein OS=Triticum aestivum OX=4565 PE=4 SV=1	IPR008914;IPR036610;IPR005247;	Phosphatidylethanolamine-binding protein;PEBP-like superfamily;YbhB/YbcL;
773	prot086	8	VarR	658995	A0A3B5Z0I8_WHEAT	A0A3B5Z0I8	Uncharacterized protein OS=Triticum aestivum OX=4565 PE=4 SV=1	IPR008914;IPR036610;IPR005247;	Phosphatidylethanolamine-binding protein;PEBP-like superfamily;YbhB/YbcL;
774	prot086	9	Heritability	0.68	A0A3B5Z0I8_WHEAT	A0A3B5Z0I8	Uncharacterized protein OS=Triticum aestivum OX=4565 PE=4 SV=1	IPR008914;IPR036610;IPR005247;	Phosphatidylethanolamine-binding protein;PEBP-like superfamily;YbhB/YbcL;
775	prot087	1	Min	35804.9	ICIW2_WHEAT	P83207	Chymotrypsin inhibitor WCI OS=Triticum aestivum OX=4565 PE=1 SV=1	IPR006106;IPR006105;IPR036312;IPR016140;	Cereal seed allergen/grain softness/trypsin and alpha-amylase inhibitor;Cereal seed allergen/trypsin and alpha-amylase inhibitor, conserved site;Bifunctional inhibitor/plant lipid transfer protein/seed storage helical domain superfamily;Bifunctional inhibitor/plant lipid transfer protein/seed storage helical domain;
776	prot087	2	Mean	90268.2	ICIW2_WHEAT	P83207	Chymotrypsin inhibitor WCI OS=Triticum aestivum OX=4565 PE=1 SV=1	IPR006106;IPR006105;IPR036312;IPR016140;	Cereal seed allergen/grain softness/trypsin and alpha-amylase inhibitor;Cereal seed allergen/trypsin and alpha-amylase inhibitor, conserved site;Bifunctional inhibitor/plant lipid transfer protein/seed storage helical domain superfamily;Bifunctional inhibitor/plant lipid transfer protein/seed storage helical domain;
777	prot087	3	Max	140859	ICIW2_WHEAT	P83207	Chymotrypsin inhibitor WCI OS=Triticum aestivum OX=4565 PE=1 SV=1	IPR006106;IPR006105;IPR036312;IPR016140;	Cereal seed allergen/grain softness/trypsin and alpha-amylase inhibitor;Cereal seed allergen/trypsin and alpha-amylase inhibitor, conserved site;Bifunctional inhibitor/plant lipid transfer protein/seed storage helical domain superfamily;Bifunctional inhibitor/plant lipid transfer protein/seed storage helical domain;
778	prot087	4	LSD	37864.7	ICIW2_WHEAT	P83207	Chymotrypsin inhibitor WCI OS=Triticum aestivum OX=4565 PE=1 SV=1	IPR006106;IPR006105;IPR036312;IPR016140;	Cereal seed allergen/grain softness/trypsin and alpha-amylase inhibitor;Cereal seed allergen/trypsin and alpha-amylase inhibitor, conserved site;Bifunctional inhibitor/plant lipid transfer protein/seed storage helical domain superfamily;Bifunctional inhibitor/plant lipid transfer protein/seed storage helical domain;
780	prot087	6	VarG	119098516.664***	ICIW2_WHEAT	P83207	Chymotrypsin inhibitor WCI OS=Triticum aestivum OX=4565 PE=1 SV=1	IPR006106;IPR006105;IPR036312;IPR016140;	Cereal seed allergen/grain softness/trypsin and alpha-amylase inhibitor;Cereal seed allergen/trypsin and alpha-amylase inhibitor, conserved site;Bifunctional inhibitor/plant lipid transfer protein/seed storage helical domain superfamily;Bifunctional inhibitor/plant lipid transfer protein/seed storage helical domain;
781	prot087	7	VarGL	329.5721ns	ICIW2_WHEAT	P83207	Chymotrypsin inhibitor WCI OS=Triticum aestivum OX=4565 PE=1 SV=1	IPR006106;IPR006105;IPR036312;IPR016140;	Cereal seed allergen/grain softness/trypsin and alpha-amylase inhibitor;Cereal seed allergen/trypsin and alpha-amylase inhibitor, conserved site;Bifunctional inhibitor/plant lipid transfer protein/seed storage helical domain superfamily;Bifunctional inhibitor/plant lipid transfer protein/seed storage helical domain;
782	prot087	8	VarR	5.0427e+08	ICIW2_WHEAT	P83207	Chymotrypsin inhibitor WCI OS=Triticum aestivum OX=4565 PE=1 SV=1	IPR006106;IPR006105;IPR036312;IPR016140;	Cereal seed allergen/grain softness/trypsin and alpha-amylase inhibitor;Cereal seed allergen/trypsin and alpha-amylase inhibitor, conserved site;Bifunctional inhibitor/plant lipid transfer protein/seed storage helical domain superfamily;Bifunctional inhibitor/plant lipid transfer protein/seed storage helical domain;
783	prot087	9	Heritability	0.41	ICIW2_WHEAT	P83207	Chymotrypsin inhibitor WCI OS=Triticum aestivum OX=4565 PE=1 SV=1	IPR006106;IPR006105;IPR036312;IPR016140;	Cereal seed allergen/grain softness/trypsin and alpha-amylase inhibitor;Cereal seed allergen/trypsin and alpha-amylase inhibitor, conserved site;Bifunctional inhibitor/plant lipid transfer protein/seed storage helical domain superfamily;Bifunctional inhibitor/plant lipid transfer protein/seed storage helical domain;
784	prot088	1	Min	5887.85	A0A3B6NM79_WHEAT	A0A3B6NM79	Endoglucanase OS=Triticum aestivum OX=4565 PE=3 SV=1	IPR008928;IPR012341;IPR001701;IPR018221;	Six-hairpin glycosidase superfamily;Six-hairpin glycosidase-like superfamily;Glycoside hydrolase family 9;Glycoside hydrolase family 9, His active site;
785	prot088	2	Mean	8927.41	A0A3B6NM79_WHEAT	A0A3B6NM79	Endoglucanase OS=Triticum aestivum OX=4565 PE=3 SV=1	IPR008928;IPR012341;IPR001701;IPR018221;	Six-hairpin glycosidase superfamily;Six-hairpin glycosidase-like superfamily;Glycoside hydrolase family 9;Glycoside hydrolase family 9, His active site;
786	prot088	3	Max	13548.4	A0A3B6NM79_WHEAT	A0A3B6NM79	Endoglucanase OS=Triticum aestivum OX=4565 PE=3 SV=1	IPR008928;IPR012341;IPR001701;IPR018221;	Six-hairpin glycosidase superfamily;Six-hairpin glycosidase-like superfamily;Glycoside hydrolase family 9;Glycoside hydrolase family 9, His active site;
787	prot088	4	LSD	2054.18	A0A3B6NM79_WHEAT	A0A3B6NM79	Endoglucanase OS=Triticum aestivum OX=4565 PE=3 SV=1	IPR008928;IPR012341;IPR001701;IPR018221;	Six-hairpin glycosidase superfamily;Six-hairpin glycosidase-like superfamily;Glycoside hydrolase family 9;Glycoside hydrolase family 9, His active site;
789	prot088	6	VarG	1928380.735***	A0A3B6NM79_WHEAT	A0A3B6NM79	Endoglucanase OS=Triticum aestivum OX=4565 PE=3 SV=1	IPR008928;IPR012341;IPR001701;IPR018221;	Six-hairpin glycosidase superfamily;Six-hairpin glycosidase-like superfamily;Glycoside hydrolase family 9;Glycoside hydrolase family 9, His active site;
790	prot088	7	VarGL	32465.2186ns	A0A3B6NM79_WHEAT	A0A3B6NM79	Endoglucanase OS=Triticum aestivum OX=4565 PE=3 SV=1	IPR008928;IPR012341;IPR001701;IPR018221;	Six-hairpin glycosidase superfamily;Six-hairpin glycosidase-like superfamily;Glycoside hydrolase family 9;Glycoside hydrolase family 9, His active site;
791	prot088	8	VarR	1.48582e+06	A0A3B6NM79_WHEAT	A0A3B6NM79	Endoglucanase OS=Triticum aestivum OX=4565 PE=3 SV=1	IPR008928;IPR012341;IPR001701;IPR018221;	Six-hairpin glycosidase superfamily;Six-hairpin glycosidase-like superfamily;Glycoside hydrolase family 9;Glycoside hydrolase family 9, His active site;
792	prot088	9	Heritability	0.79	A0A3B6NM79_WHEAT	A0A3B6NM79	Endoglucanase OS=Triticum aestivum OX=4565 PE=3 SV=1	IPR008928;IPR012341;IPR001701;IPR018221;	Six-hairpin glycosidase superfamily;Six-hairpin glycosidase-like superfamily;Glycoside hydrolase family 9;Glycoside hydrolase family 9, His active site;
793	prot089	1	Min	4920.57	A0A3B6SH42_WHEAT	A0A3B6SH42	Uncharacterized protein OS=Triticum aestivum OX=4565 PE=4 SV=1	IPR007011;	Late embryogenesis abundant protein, SMP subgroup domain;
794	prot089	2	Mean	9438.9	A0A3B6SH42_WHEAT	A0A3B6SH42	Uncharacterized protein OS=Triticum aestivum OX=4565 PE=4 SV=1	IPR007011;	Late embryogenesis abundant protein, SMP subgroup domain;
795	prot089	3	Max	14728.5	A0A3B6SH42_WHEAT	A0A3B6SH42	Uncharacterized protein OS=Triticum aestivum OX=4565 PE=4 SV=1	IPR007011;	Late embryogenesis abundant protein, SMP subgroup domain;
796	prot089	4	LSD	3123.35	A0A3B6SH42_WHEAT	A0A3B6SH42	Uncharacterized protein OS=Triticum aestivum OX=4565 PE=4 SV=1	IPR007011;	Late embryogenesis abundant protein, SMP subgroup domain;
798	prot089	6	VarG	1219576.8507***	A0A3B6SH42_WHEAT	A0A3B6SH42	Uncharacterized protein OS=Triticum aestivum OX=4565 PE=4 SV=1	IPR007011;	Late embryogenesis abundant protein, SMP subgroup domain;
799	prot089	7	VarGL	1.9745ns	A0A3B6SH42_WHEAT	A0A3B6SH42	Uncharacterized protein OS=Triticum aestivum OX=4565 PE=4 SV=1	IPR007011;	Late embryogenesis abundant protein, SMP subgroup domain;
800	prot089	8	VarR	3.40413e+06	A0A3B6SH42_WHEAT	A0A3B6SH42	Uncharacterized protein OS=Triticum aestivum OX=4565 PE=4 SV=1	IPR007011;	Late embryogenesis abundant protein, SMP subgroup domain;
801	prot089	9	Heritability	0.51	A0A3B6SH42_WHEAT	A0A3B6SH42	Uncharacterized protein OS=Triticum aestivum OX=4565 PE=4 SV=1	IPR007011;	Late embryogenesis abundant protein, SMP subgroup domain;
802	prot090	1	Min	2573.61	A0A3B6UAX2_WHEAT	A0A3B6UAX2	Peroxidase OS=Triticum aestivum OX=4565 PE=3 SV=1	IPR002016;IPR010255;IPR000823;IPR019794;IPR019793;IPR033905;	Haem peroxidase;Haem peroxidase superfamily;Plant peroxidase;Peroxidase, active site;Peroxidases heam-ligand binding site;Secretory peroxidase;
803	prot090	2	Mean	35653	A0A3B6UAX2_WHEAT	A0A3B6UAX2	Peroxidase OS=Triticum aestivum OX=4565 PE=3 SV=1	IPR002016;IPR010255;IPR000823;IPR019794;IPR019793;IPR033905;	Haem peroxidase;Haem peroxidase superfamily;Plant peroxidase;Peroxidase, active site;Peroxidases heam-ligand binding site;Secretory peroxidase;
804	prot090	3	Max	104289	A0A3B6UAX2_WHEAT	A0A3B6UAX2	Peroxidase OS=Triticum aestivum OX=4565 PE=3 SV=1	IPR002016;IPR010255;IPR000823;IPR019794;IPR019793;IPR033905;	Haem peroxidase;Haem peroxidase superfamily;Plant peroxidase;Peroxidase, active site;Peroxidases heam-ligand binding site;Secretory peroxidase;
805	prot090	4	LSD	49913.8	A0A3B6UAX2_WHEAT	A0A3B6UAX2	Peroxidase OS=Triticum aestivum OX=4565 PE=3 SV=1	IPR002016;IPR010255;IPR000823;IPR019794;IPR019793;IPR033905;	Haem peroxidase;Haem peroxidase superfamily;Plant peroxidase;Peroxidase, active site;Peroxidases heam-ligand binding site;Secretory peroxidase;
807	prot090	6	VarG	54724860.2908ns	A0A3B6UAX2_WHEAT	A0A3B6UAX2	Peroxidase OS=Triticum aestivum OX=4565 PE=3 SV=1	IPR002016;IPR010255;IPR000823;IPR019794;IPR019793;IPR033905;	Haem peroxidase;Haem peroxidase superfamily;Plant peroxidase;Peroxidase, active site;Peroxidases heam-ligand binding site;Secretory peroxidase;
808	prot090	7	VarGL	97.8366ns	A0A3B6UAX2_WHEAT	A0A3B6UAX2	Peroxidase OS=Triticum aestivum OX=4565 PE=3 SV=1	IPR002016;IPR010255;IPR000823;IPR019794;IPR019793;IPR033905;	Haem peroxidase;Haem peroxidase superfamily;Plant peroxidase;Peroxidase, active site;Peroxidases heam-ligand binding site;Secretory peroxidase;
809	prot090	8	VarR	3.60578e+08	A0A3B6UAX2_WHEAT	A0A3B6UAX2	Peroxidase OS=Triticum aestivum OX=4565 PE=3 SV=1	IPR002016;IPR010255;IPR000823;IPR019794;IPR019793;IPR033905;	Haem peroxidase;Haem peroxidase superfamily;Plant peroxidase;Peroxidase, active site;Peroxidases heam-ligand binding site;Secretory peroxidase;
810	prot090	9	Heritability	0.15	A0A3B6UAX2_WHEAT	A0A3B6UAX2	Peroxidase OS=Triticum aestivum OX=4565 PE=3 SV=1	IPR002016;IPR010255;IPR000823;IPR019794;IPR019793;IPR033905;	Haem peroxidase;Haem peroxidase superfamily;Plant peroxidase;Peroxidase, active site;Peroxidases heam-ligand binding site;Secretory peroxidase;
811	prot091	1	Min	969.61	A0A096UL77_WHEAT	A0A096UL77	Uncharacterized protein OS=Triticum aestivum OX=4565 GN=CAMPLR22A2D_LOCUS3277 PE=3 SV=1	IPR000308;IPR023409;IPR036815;IPR023410;	14-3-3 protein;14-3-3 protein, conserved site;14-3-3 domain superfamily;14-3-3 domain;
812	prot091	2	Mean	2193.94	A0A096UL77_WHEAT	A0A096UL77	Uncharacterized protein OS=Triticum aestivum OX=4565 GN=CAMPLR22A2D_LOCUS3277 PE=3 SV=1	IPR000308;IPR023409;IPR036815;IPR023410;	14-3-3 protein;14-3-3 protein, conserved site;14-3-3 domain superfamily;14-3-3 domain;
813	prot091	3	Max	3157.58	A0A096UL77_WHEAT	A0A096UL77	Uncharacterized protein OS=Triticum aestivum OX=4565 GN=CAMPLR22A2D_LOCUS3277 PE=3 SV=1	IPR000308;IPR023409;IPR036815;IPR023410;	14-3-3 protein;14-3-3 protein, conserved site;14-3-3 domain superfamily;14-3-3 domain;
814	prot091	4	LSD	919.93	A0A096UL77_WHEAT	A0A096UL77	Uncharacterized protein OS=Triticum aestivum OX=4565 GN=CAMPLR22A2D_LOCUS3277 PE=3 SV=1	IPR000308;IPR023409;IPR036815;IPR023410;	14-3-3 protein;14-3-3 protein, conserved site;14-3-3 domain superfamily;14-3-3 domain;
816	prot091	6	VarG	60702.266*	A0A096UL77_WHEAT	A0A096UL77	Uncharacterized protein OS=Triticum aestivum OX=4565 GN=CAMPLR22A2D_LOCUS3277 PE=3 SV=1	IPR000308;IPR023409;IPR036815;IPR023410;	14-3-3 protein;14-3-3 protein, conserved site;14-3-3 domain superfamily;14-3-3 domain;
817	prot091	7	VarGL	31414.5229ns	A0A096UL77_WHEAT	A0A096UL77	Uncharacterized protein OS=Triticum aestivum OX=4565 GN=CAMPLR22A2D_LOCUS3277 PE=3 SV=1	IPR000308;IPR023409;IPR036815;IPR023410;	14-3-3 protein;14-3-3 protein, conserved site;14-3-3 domain superfamily;14-3-3 domain;
818	prot091	8	VarR	126920	A0A096UL77_WHEAT	A0A096UL77	Uncharacterized protein OS=Triticum aestivum OX=4565 GN=CAMPLR22A2D_LOCUS3277 PE=3 SV=1	IPR000308;IPR023409;IPR036815;IPR023410;	14-3-3 protein;14-3-3 protein, conserved site;14-3-3 domain superfamily;14-3-3 domain;
819	prot091	9	Heritability	0.31	A0A096UL77_WHEAT	A0A096UL77	Uncharacterized protein OS=Triticum aestivum OX=4565 GN=CAMPLR22A2D_LOCUS3277 PE=3 SV=1	IPR000308;IPR023409;IPR036815;IPR023410;	14-3-3 protein;14-3-3 protein, conserved site;14-3-3 domain superfamily;14-3-3 domain;
820	prot092	1	Min	228637	I6QQ39_WHEAT	I6QQ39	Globulin-3A OS=Triticum aestivum OX=4565 GN=Glo-3A PE=2 SV=1	IPR006045;IPR014710;IPR011051;	Cupin 1;RmlC-like jelly roll fold;RmlC-like cupin domain superfamily;
821	prot092	2	Mean	462250	I6QQ39_WHEAT	I6QQ39	Globulin-3A OS=Triticum aestivum OX=4565 GN=Glo-3A PE=2 SV=1	IPR006045;IPR014710;IPR011051;	Cupin 1;RmlC-like jelly roll fold;RmlC-like cupin domain superfamily;
822	prot092	3	Max	667531	I6QQ39_WHEAT	I6QQ39	Globulin-3A OS=Triticum aestivum OX=4565 GN=Glo-3A PE=2 SV=1	IPR006045;IPR014710;IPR011051;	Cupin 1;RmlC-like jelly roll fold;RmlC-like cupin domain superfamily;
823	prot092	4	LSD	136801	I6QQ39_WHEAT	I6QQ39	Globulin-3A OS=Triticum aestivum OX=4565 GN=Glo-3A PE=2 SV=1	IPR006045;IPR014710;IPR011051;	Cupin 1;RmlC-like jelly roll fold;RmlC-like cupin domain superfamily;
825	prot092	6	VarG	6567495266.2338***	I6QQ39_WHEAT	I6QQ39	Globulin-3A OS=Triticum aestivum OX=4565 GN=Glo-3A PE=2 SV=1	IPR006045;IPR014710;IPR011051;	Cupin 1;RmlC-like jelly roll fold;RmlC-like cupin domain superfamily;
826	prot092	7	VarGL	646.7464ns	I6QQ39_WHEAT	I6QQ39	Globulin-3A OS=Triticum aestivum OX=4565 GN=Glo-3A PE=2 SV=1	IPR006045;IPR014710;IPR011051;	Cupin 1;RmlC-like jelly roll fold;RmlC-like cupin domain superfamily;
827	prot092	8	VarR	6.39122e+09	I6QQ39_WHEAT	I6QQ39	Globulin-3A OS=Triticum aestivum OX=4565 GN=Glo-3A PE=2 SV=1	IPR006045;IPR014710;IPR011051;	Cupin 1;RmlC-like jelly roll fold;RmlC-like cupin domain superfamily;
828	prot092	9	Heritability	0.74	I6QQ39_WHEAT	I6QQ39	Globulin-3A OS=Triticum aestivum OX=4565 GN=Glo-3A PE=2 SV=1	IPR006045;IPR014710;IPR011051;	Cupin 1;RmlC-like jelly roll fold;RmlC-like cupin domain superfamily;
829	prot093	1	Min	1465.66	EC3_WHEAT	P30570	EC protein III OS=Triticum aestivum OX=4565 PE=2 SV=2	IPR000316;	Plant EC metallothionein-like protein, family 15;
830	prot093	2	Mean	2919.98	EC3_WHEAT	P30570	EC protein III OS=Triticum aestivum OX=4565 PE=2 SV=2	IPR000316;	Plant EC metallothionein-like protein, family 15;
831	prot093	3	Max	4760.35	EC3_WHEAT	P30570	EC protein III OS=Triticum aestivum OX=4565 PE=2 SV=2	IPR000316;	Plant EC metallothionein-like protein, family 15;
832	prot093	4	LSD	1091.93	EC3_WHEAT	P30570	EC protein III OS=Triticum aestivum OX=4565 PE=2 SV=2	IPR000316;	Plant EC metallothionein-like protein, family 15;
834	prot093	6	VarG	258115.9318***	EC3_WHEAT	P30570	EC protein III OS=Triticum aestivum OX=4565 PE=2 SV=2	IPR000316;	Plant EC metallothionein-like protein, family 15;
835	prot093	7	VarGL	107166.5782ns	EC3_WHEAT	P30570	EC protein III OS=Triticum aestivum OX=4565 PE=2 SV=2	IPR000316;	Plant EC metallothionein-like protein, family 15;
836	prot093	8	VarR	244833	EC3_WHEAT	P30570	EC protein III OS=Triticum aestivum OX=4565 PE=2 SV=2	IPR000316;	Plant EC metallothionein-like protein, family 15;
837	prot093	9	Heritability	0.64	EC3_WHEAT	P30570	EC protein III OS=Triticum aestivum OX=4565 PE=2 SV=2	IPR000316;	Plant EC metallothionein-like protein, family 15;
838	prot094	1	Min	10.85	A0A3B6SQW0_WHEAT	A0A3B6SQW0	Uncharacterized protein OS=Triticum aestivum OX=4565 PE=4 SV=1		0
839	prot094	2	Mean	12.12	A0A3B6SQW0_WHEAT	A0A3B6SQW0	Uncharacterized protein OS=Triticum aestivum OX=4565 PE=4 SV=1		0
840	prot094	3	Max	13.24	A0A3B6SQW0_WHEAT	A0A3B6SQW0	Uncharacterized protein OS=Triticum aestivum OX=4565 PE=4 SV=1		0
841	prot094	4	LSD	0.55	A0A3B6SQW0_WHEAT	A0A3B6SQW0	Uncharacterized protein OS=Triticum aestivum OX=4565 PE=4 SV=1		0
843	prot094	6	VarG	0.1035***	A0A3B6SQW0_WHEAT	A0A3B6SQW0	Uncharacterized protein OS=Triticum aestivum OX=4565 PE=4 SV=1		0
844	prot094	7	VarGL	0ns	A0A3B6SQW0_WHEAT	A0A3B6SQW0	Uncharacterized protein OS=Triticum aestivum OX=4565 PE=4 SV=1		0
845	prot094	8	VarR	0.0979	A0A3B6SQW0_WHEAT	A0A3B6SQW0	Uncharacterized protein OS=Triticum aestivum OX=4565 PE=4 SV=1		0
846	prot094	9	Heritability	0.74	A0A3B6SQW0_WHEAT	A0A3B6SQW0	Uncharacterized protein OS=Triticum aestivum OX=4565 PE=4 SV=1		0
847	prot095	1	Min	4780.96	A0A3B6I5M0_WHEAT	A0A3B6I5M0	Uncharacterized protein OS=Triticum aestivum OX=4565 PE=4 SV=1	IPR036312;IPR016140;IPR001954;	Bifunctional inhibitor/plant lipid transfer protein/seed storage helical domain superfamily;Bifunctional inhibitor/plant lipid transfer protein/seed storage helical domain;Gliadin/LMW glutenin;
848	prot095	2	Mean	15418	A0A3B6I5M0_WHEAT	A0A3B6I5M0	Uncharacterized protein OS=Triticum aestivum OX=4565 PE=4 SV=1	IPR036312;IPR016140;IPR001954;	Bifunctional inhibitor/plant lipid transfer protein/seed storage helical domain superfamily;Bifunctional inhibitor/plant lipid transfer protein/seed storage helical domain;Gliadin/LMW glutenin;
849	prot095	3	Max	38915.6	A0A3B6I5M0_WHEAT	A0A3B6I5M0	Uncharacterized protein OS=Triticum aestivum OX=4565 PE=4 SV=1	IPR036312;IPR016140;IPR001954;	Bifunctional inhibitor/plant lipid transfer protein/seed storage helical domain superfamily;Bifunctional inhibitor/plant lipid transfer protein/seed storage helical domain;Gliadin/LMW glutenin;
850	prot095	4	LSD	8885.26	A0A3B6I5M0_WHEAT	A0A3B6I5M0	Uncharacterized protein OS=Triticum aestivum OX=4565 PE=4 SV=1	IPR036312;IPR016140;IPR001954;	Bifunctional inhibitor/plant lipid transfer protein/seed storage helical domain superfamily;Bifunctional inhibitor/plant lipid transfer protein/seed storage helical domain;Gliadin/LMW glutenin;
852	prot095	6	VarG	15879288.0642***	A0A3B6I5M0_WHEAT	A0A3B6I5M0	Uncharacterized protein OS=Triticum aestivum OX=4565 PE=4 SV=1	IPR036312;IPR016140;IPR001954;	Bifunctional inhibitor/plant lipid transfer protein/seed storage helical domain superfamily;Bifunctional inhibitor/plant lipid transfer protein/seed storage helical domain;Gliadin/LMW glutenin;
853	prot095	7	VarGL	3487723.1966ns	A0A3B6I5M0_WHEAT	A0A3B6I5M0	Uncharacterized protein OS=Triticum aestivum OX=4565 PE=4 SV=1	IPR036312;IPR016140;IPR001954;	Bifunctional inhibitor/plant lipid transfer protein/seed storage helical domain superfamily;Bifunctional inhibitor/plant lipid transfer protein/seed storage helical domain;Gliadin/LMW glutenin;
854	prot095	8	VarR	2.23746e+07	A0A3B6I5M0_WHEAT	A0A3B6I5M0	Uncharacterized protein OS=Triticum aestivum OX=4565 PE=4 SV=1	IPR036312;IPR016140;IPR001954;	Bifunctional inhibitor/plant lipid transfer protein/seed storage helical domain superfamily;Bifunctional inhibitor/plant lipid transfer protein/seed storage helical domain;Gliadin/LMW glutenin;
855	prot095	9	Heritability	0.62	A0A3B6I5M0_WHEAT	A0A3B6I5M0	Uncharacterized protein OS=Triticum aestivum OX=4565 PE=4 SV=1	IPR036312;IPR016140;IPR001954;	Bifunctional inhibitor/plant lipid transfer protein/seed storage helical domain superfamily;Bifunctional inhibitor/plant lipid transfer protein/seed storage helical domain;Gliadin/LMW glutenin;
856	prot096	1	Min	13.76	Q7XYC3_WHEAT	Q7XYC3	19 kDa globulin (Fragment) OS=Triticum aestivum OX=4565 PE=2 SV=1	IPR006106;IPR036312;IPR016140;	Cereal seed allergen/grain softness/trypsin and alpha-amylase inhibitor;Bifunctional inhibitor/plant lipid transfer protein/seed storage helical domain superfamily;Bifunctional inhibitor/plant lipid transfer protein/seed storage helical domain;
857	prot096	2	Mean	14.55	Q7XYC3_WHEAT	Q7XYC3	19 kDa globulin (Fragment) OS=Triticum aestivum OX=4565 PE=2 SV=1	IPR006106;IPR036312;IPR016140;	Cereal seed allergen/grain softness/trypsin and alpha-amylase inhibitor;Bifunctional inhibitor/plant lipid transfer protein/seed storage helical domain superfamily;Bifunctional inhibitor/plant lipid transfer protein/seed storage helical domain;
858	prot096	3	Max	15.24	Q7XYC3_WHEAT	Q7XYC3	19 kDa globulin (Fragment) OS=Triticum aestivum OX=4565 PE=2 SV=1	IPR006106;IPR036312;IPR016140;	Cereal seed allergen/grain softness/trypsin and alpha-amylase inhibitor;Bifunctional inhibitor/plant lipid transfer protein/seed storage helical domain superfamily;Bifunctional inhibitor/plant lipid transfer protein/seed storage helical domain;
859	prot096	4	LSD	0.38	Q7XYC3_WHEAT	Q7XYC3	19 kDa globulin (Fragment) OS=Triticum aestivum OX=4565 PE=2 SV=1	IPR006106;IPR036312;IPR016140;	Cereal seed allergen/grain softness/trypsin and alpha-amylase inhibitor;Bifunctional inhibitor/plant lipid transfer protein/seed storage helical domain superfamily;Bifunctional inhibitor/plant lipid transfer protein/seed storage helical domain;
861	prot096	6	VarG	0.0502***	Q7XYC3_WHEAT	Q7XYC3	19 kDa globulin (Fragment) OS=Triticum aestivum OX=4565 PE=2 SV=1	IPR006106;IPR036312;IPR016140;	Cereal seed allergen/grain softness/trypsin and alpha-amylase inhibitor;Bifunctional inhibitor/plant lipid transfer protein/seed storage helical domain superfamily;Bifunctional inhibitor/plant lipid transfer protein/seed storage helical domain;
862	prot096	7	VarGL	0.0082ns	Q7XYC3_WHEAT	Q7XYC3	19 kDa globulin (Fragment) OS=Triticum aestivum OX=4565 PE=2 SV=1	IPR006106;IPR036312;IPR016140;	Cereal seed allergen/grain softness/trypsin and alpha-amylase inhibitor;Bifunctional inhibitor/plant lipid transfer protein/seed storage helical domain superfamily;Bifunctional inhibitor/plant lipid transfer protein/seed storage helical domain;
863	prot096	8	VarR	0.0394	Q7XYC3_WHEAT	Q7XYC3	19 kDa globulin (Fragment) OS=Triticum aestivum OX=4565 PE=2 SV=1	IPR006106;IPR036312;IPR016140;	Cereal seed allergen/grain softness/trypsin and alpha-amylase inhibitor;Bifunctional inhibitor/plant lipid transfer protein/seed storage helical domain superfamily;Bifunctional inhibitor/plant lipid transfer protein/seed storage helical domain;
864	prot096	9	Heritability	0.74	Q7XYC3_WHEAT	Q7XYC3	19 kDa globulin (Fragment) OS=Triticum aestivum OX=4565 PE=2 SV=1	IPR006106;IPR036312;IPR016140;	Cereal seed allergen/grain softness/trypsin and alpha-amylase inhibitor;Bifunctional inhibitor/plant lipid transfer protein/seed storage helical domain superfamily;Bifunctional inhibitor/plant lipid transfer protein/seed storage helical domain;
865	prot097	1	Min	2290.3	A0A3B6LQE0_WHEAT	A0A3B6LQE0	Uncharacterized protein OS=Triticum aestivum OX=4565 PE=4 SV=1	IPR013149;IPR041694;IPR011032;IPR036291;IPR020843;	Alcohol dehydrogenase, C-terminal;Oxidoreductase, N-terminal domain;GroES-like superfamily;NAD(P)-binding domain superfamily;Polyketide synthase, enoylreductase domain;
866	prot097	2	Mean	5826.97	A0A3B6LQE0_WHEAT	A0A3B6LQE0	Uncharacterized protein OS=Triticum aestivum OX=4565 PE=4 SV=1	IPR013149;IPR041694;IPR011032;IPR036291;IPR020843;	Alcohol dehydrogenase, C-terminal;Oxidoreductase, N-terminal domain;GroES-like superfamily;NAD(P)-binding domain superfamily;Polyketide synthase, enoylreductase domain;
867	prot097	3	Max	9383.51	A0A3B6LQE0_WHEAT	A0A3B6LQE0	Uncharacterized protein OS=Triticum aestivum OX=4565 PE=4 SV=1	IPR013149;IPR041694;IPR011032;IPR036291;IPR020843;	Alcohol dehydrogenase, C-terminal;Oxidoreductase, N-terminal domain;GroES-like superfamily;NAD(P)-binding domain superfamily;Polyketide synthase, enoylreductase domain;
868	prot097	4	LSD	2656.92	A0A3B6LQE0_WHEAT	A0A3B6LQE0	Uncharacterized protein OS=Triticum aestivum OX=4565 PE=4 SV=1	IPR013149;IPR041694;IPR011032;IPR036291;IPR020843;	Alcohol dehydrogenase, C-terminal;Oxidoreductase, N-terminal domain;GroES-like superfamily;NAD(P)-binding domain superfamily;Polyketide synthase, enoylreductase domain;
870	prot097	6	VarG	538618.8274***	A0A3B6LQE0_WHEAT	A0A3B6LQE0	Uncharacterized protein OS=Triticum aestivum OX=4565 PE=4 SV=1	IPR013149;IPR041694;IPR011032;IPR036291;IPR020843;	Alcohol dehydrogenase, C-terminal;Oxidoreductase, N-terminal domain;GroES-like superfamily;NAD(P)-binding domain superfamily;Polyketide synthase, enoylreductase domain;
871	prot097	7	VarGL	81294.067ns	A0A3B6LQE0_WHEAT	A0A3B6LQE0	Uncharacterized protein OS=Triticum aestivum OX=4565 PE=4 SV=1	IPR013149;IPR041694;IPR011032;IPR036291;IPR020843;	Alcohol dehydrogenase, C-terminal;Oxidoreductase, N-terminal domain;GroES-like superfamily;NAD(P)-binding domain superfamily;Polyketide synthase, enoylreductase domain;
872	prot097	8	VarR	1.41336e+06	A0A3B6LQE0_WHEAT	A0A3B6LQE0	Uncharacterized protein OS=Triticum aestivum OX=4565 PE=4 SV=1	IPR013149;IPR041694;IPR011032;IPR036291;IPR020843;	Alcohol dehydrogenase, C-terminal;Oxidoreductase, N-terminal domain;GroES-like superfamily;NAD(P)-binding domain superfamily;Polyketide synthase, enoylreductase domain;
873	prot097	9	Heritability	0.39	A0A3B6LQE0_WHEAT	A0A3B6LQE0	Uncharacterized protein OS=Triticum aestivum OX=4565 PE=4 SV=1	IPR013149;IPR041694;IPR011032;IPR036291;IPR020843;	Alcohol dehydrogenase, C-terminal;Oxidoreductase, N-terminal domain;GroES-like superfamily;NAD(P)-binding domain superfamily;Polyketide synthase, enoylreductase domain;
874	prot098	1	Min	6250.64	Q5UHH5_WHEAT	Q5UHH5	0.19 dimeric alpha-amylase inhibitor (Fragment) OS=Triticum aestivum OX=4565 PE=4 SV=1	IPR006106;IPR006105;IPR036312;IPR016140;	Cereal seed allergen/grain softness/trypsin and alpha-amylase inhibitor;Cereal seed allergen/trypsin and alpha-amylase inhibitor, conserved site;Bifunctional inhibitor/plant lipid transfer protein/seed storage helical domain superfamily;Bifunctional inhibitor/plant lipid transfer protein/seed storage helical domain;
875	prot098	2	Mean	35550.9	Q5UHH5_WHEAT	Q5UHH5	0.19 dimeric alpha-amylase inhibitor (Fragment) OS=Triticum aestivum OX=4565 PE=4 SV=1	IPR006106;IPR006105;IPR036312;IPR016140;	Cereal seed allergen/grain softness/trypsin and alpha-amylase inhibitor;Cereal seed allergen/trypsin and alpha-amylase inhibitor, conserved site;Bifunctional inhibitor/plant lipid transfer protein/seed storage helical domain superfamily;Bifunctional inhibitor/plant lipid transfer protein/seed storage helical domain;
876	prot098	3	Max	72741.1	Q5UHH5_WHEAT	Q5UHH5	0.19 dimeric alpha-amylase inhibitor (Fragment) OS=Triticum aestivum OX=4565 PE=4 SV=1	IPR006106;IPR006105;IPR036312;IPR016140;	Cereal seed allergen/grain softness/trypsin and alpha-amylase inhibitor;Cereal seed allergen/trypsin and alpha-amylase inhibitor, conserved site;Bifunctional inhibitor/plant lipid transfer protein/seed storage helical domain superfamily;Bifunctional inhibitor/plant lipid transfer protein/seed storage helical domain;
877	prot098	4	LSD	35005.7	Q5UHH5_WHEAT	Q5UHH5	0.19 dimeric alpha-amylase inhibitor (Fragment) OS=Triticum aestivum OX=4565 PE=4 SV=1	IPR006106;IPR006105;IPR036312;IPR016140;	Cereal seed allergen/grain softness/trypsin and alpha-amylase inhibitor;Cereal seed allergen/trypsin and alpha-amylase inhibitor, conserved site;Bifunctional inhibitor/plant lipid transfer protein/seed storage helical domain superfamily;Bifunctional inhibitor/plant lipid transfer protein/seed storage helical domain;
879	prot098	6	VarG	8252707.7596ns	Q5UHH5_WHEAT	Q5UHH5	0.19 dimeric alpha-amylase inhibitor (Fragment) OS=Triticum aestivum OX=4565 PE=4 SV=1	IPR006106;IPR006105;IPR036312;IPR016140;	Cereal seed allergen/grain softness/trypsin and alpha-amylase inhibitor;Cereal seed allergen/trypsin and alpha-amylase inhibitor, conserved site;Bifunctional inhibitor/plant lipid transfer protein/seed storage helical domain superfamily;Bifunctional inhibitor/plant lipid transfer protein/seed storage helical domain;
880	prot098	7	VarGL	40.647ns	Q5UHH5_WHEAT	Q5UHH5	0.19 dimeric alpha-amylase inhibitor (Fragment) OS=Triticum aestivum OX=4565 PE=4 SV=1	IPR006106;IPR006105;IPR036312;IPR016140;	Cereal seed allergen/grain softness/trypsin and alpha-amylase inhibitor;Cereal seed allergen/trypsin and alpha-amylase inhibitor, conserved site;Bifunctional inhibitor/plant lipid transfer protein/seed storage helical domain superfamily;Bifunctional inhibitor/plant lipid transfer protein/seed storage helical domain;
881	prot098	8	VarR	4.01678e+08	Q5UHH5_WHEAT	Q5UHH5	0.19 dimeric alpha-amylase inhibitor (Fragment) OS=Triticum aestivum OX=4565 PE=4 SV=1	IPR006106;IPR006105;IPR036312;IPR016140;	Cereal seed allergen/grain softness/trypsin and alpha-amylase inhibitor;Cereal seed allergen/trypsin and alpha-amylase inhibitor, conserved site;Bifunctional inhibitor/plant lipid transfer protein/seed storage helical domain superfamily;Bifunctional inhibitor/plant lipid transfer protein/seed storage helical domain;
882	prot098	9	Heritability	0.05	Q5UHH5_WHEAT	Q5UHH5	0.19 dimeric alpha-amylase inhibitor (Fragment) OS=Triticum aestivum OX=4565 PE=4 SV=1	IPR006106;IPR006105;IPR036312;IPR016140;	Cereal seed allergen/grain softness/trypsin and alpha-amylase inhibitor;Cereal seed allergen/trypsin and alpha-amylase inhibitor, conserved site;Bifunctional inhibitor/plant lipid transfer protein/seed storage helical domain superfamily;Bifunctional inhibitor/plant lipid transfer protein/seed storage helical domain;
883	prot099	1	Min	894.35	A0A3B6JDS9_WHEAT	A0A3B6JDS9	Uncharacterized protein OS=Triticum aestivum OX=4565 PE=3 SV=1	IPR023795;IPR023796;IPR000215;IPR036186;IPR042178;IPR042185;	Serpin, conserved site;Serpin domain;Serpin family;Serpin superfamily;Serpin superfamily, domain 1;Serpin superfamily, domain 2;
884	prot099	2	Mean	2736.3	A0A3B6JDS9_WHEAT	A0A3B6JDS9	Uncharacterized protein OS=Triticum aestivum OX=4565 PE=3 SV=1	IPR023795;IPR023796;IPR000215;IPR036186;IPR042178;IPR042185;	Serpin, conserved site;Serpin domain;Serpin family;Serpin superfamily;Serpin superfamily, domain 1;Serpin superfamily, domain 2;
885	prot099	3	Max	5046.29	A0A3B6JDS9_WHEAT	A0A3B6JDS9	Uncharacterized protein OS=Triticum aestivum OX=4565 PE=3 SV=1	IPR023795;IPR023796;IPR000215;IPR036186;IPR042178;IPR042185;	Serpin, conserved site;Serpin domain;Serpin family;Serpin superfamily;Serpin superfamily, domain 1;Serpin superfamily, domain 2;
886	prot099	4	LSD	1452.1	A0A3B6JDS9_WHEAT	A0A3B6JDS9	Uncharacterized protein OS=Triticum aestivum OX=4565 PE=3 SV=1	IPR023795;IPR023796;IPR000215;IPR036186;IPR042178;IPR042185;	Serpin, conserved site;Serpin domain;Serpin family;Serpin superfamily;Serpin superfamily, domain 1;Serpin superfamily, domain 2;
888	prot099	6	VarG	196161.4521***	A0A3B6JDS9_WHEAT	A0A3B6JDS9	Uncharacterized protein OS=Triticum aestivum OX=4565 PE=3 SV=1	IPR023795;IPR023796;IPR000215;IPR036186;IPR042178;IPR042185;	Serpin, conserved site;Serpin domain;Serpin family;Serpin superfamily;Serpin superfamily, domain 1;Serpin superfamily, domain 2;
889	prot099	7	VarGL	33539.8454ns	A0A3B6JDS9_WHEAT	A0A3B6JDS9	Uncharacterized protein OS=Triticum aestivum OX=4565 PE=3 SV=1	IPR023795;IPR023796;IPR000215;IPR036186;IPR042178;IPR042185;	Serpin, conserved site;Serpin domain;Serpin family;Serpin superfamily;Serpin superfamily, domain 1;Serpin superfamily, domain 2;
890	prot099	8	VarR	535092	A0A3B6JDS9_WHEAT	A0A3B6JDS9	Uncharacterized protein OS=Triticum aestivum OX=4565 PE=3 SV=1	IPR023795;IPR023796;IPR000215;IPR036186;IPR042178;IPR042185;	Serpin, conserved site;Serpin domain;Serpin family;Serpin superfamily;Serpin superfamily, domain 1;Serpin superfamily, domain 2;
891	prot099	9	Heritability	0.44	A0A3B6JDS9_WHEAT	A0A3B6JDS9	Uncharacterized protein OS=Triticum aestivum OX=4565 PE=3 SV=1	IPR023795;IPR023796;IPR000215;IPR036186;IPR042178;IPR042185;	Serpin, conserved site;Serpin domain;Serpin family;Serpin superfamily;Serpin superfamily, domain 1;Serpin superfamily, domain 2;
892	prot100	1	Min	5349.48	A0A1D5ZVN9_WHEAT	A0A1D5ZVN9	Uncharacterized protein OS=Triticum aestivum OX=4565 PE=4 SV=1	IPR000877;	Proteinase inhibitor I12, Bowman-Birk;
893	prot100	2	Mean	11508.5	A0A1D5ZVN9_WHEAT	A0A1D5ZVN9	Uncharacterized protein OS=Triticum aestivum OX=4565 PE=4 SV=1	IPR000877;	Proteinase inhibitor I12, Bowman-Birk;
894	prot100	3	Max	20187.5	A0A1D5ZVN9_WHEAT	A0A1D5ZVN9	Uncharacterized protein OS=Triticum aestivum OX=4565 PE=4 SV=1	IPR000877;	Proteinase inhibitor I12, Bowman-Birk;
895	prot100	4	LSD	4509.95	A0A1D5ZVN9_WHEAT	A0A1D5ZVN9	Uncharacterized protein OS=Triticum aestivum OX=4565 PE=4 SV=1	IPR000877;	Proteinase inhibitor I12, Bowman-Birk;
897	prot100	6	VarG	6467189.1391***	A0A1D5ZVN9_WHEAT	A0A1D5ZVN9	Uncharacterized protein OS=Triticum aestivum OX=4565 PE=4 SV=1	IPR000877;	Proteinase inhibitor I12, Bowman-Birk;
898	prot100	7	VarGL	871791.6057ns	A0A1D5ZVN9_WHEAT	A0A1D5ZVN9	Uncharacterized protein OS=Triticum aestivum OX=4565 PE=4 SV=1	IPR000877;	Proteinase inhibitor I12, Bowman-Birk;
899	prot100	8	VarR	6.30599e+06	A0A1D5ZVN9_WHEAT	A0A1D5ZVN9	Uncharacterized protein OS=Triticum aestivum OX=4565 PE=4 SV=1	IPR000877;	Proteinase inhibitor I12, Bowman-Birk;
900	prot100	9	Heritability	0.72	A0A1D5ZVN9_WHEAT	A0A1D5ZVN9	Uncharacterized protein OS=Triticum aestivum OX=4565 PE=4 SV=1	IPR000877;	Proteinase inhibitor I12, Bowman-Birk;
901	prot101	1	Min	14.78	A0A3B6JL06_WHEAT	A0A3B6JL06	Uncharacterized protein OS=Triticum aestivum OX=4565 PE=4 SV=1	IPR004911;IPR036249;	Gamma interferon inducible lysosomal thiol reductase GILT;Thioredoxin-like superfamily;
902	prot101	2	Mean	15.35	A0A3B6JL06_WHEAT	A0A3B6JL06	Uncharacterized protein OS=Triticum aestivum OX=4565 PE=4 SV=1	IPR004911;IPR036249;	Gamma interferon inducible lysosomal thiol reductase GILT;Thioredoxin-like superfamily;
903	prot101	3	Max	15.78	A0A3B6JL06_WHEAT	A0A3B6JL06	Uncharacterized protein OS=Triticum aestivum OX=4565 PE=4 SV=1	IPR004911;IPR036249;	Gamma interferon inducible lysosomal thiol reductase GILT;Thioredoxin-like superfamily;
904	prot101	4	LSD	0.28	A0A3B6JL06_WHEAT	A0A3B6JL06	Uncharacterized protein OS=Triticum aestivum OX=4565 PE=4 SV=1	IPR004911;IPR036249;	Gamma interferon inducible lysosomal thiol reductase GILT;Thioredoxin-like superfamily;
906	prot101	6	VarG	0.0212***	A0A3B6JL06_WHEAT	A0A3B6JL06	Uncharacterized protein OS=Triticum aestivum OX=4565 PE=4 SV=1	IPR004911;IPR036249;	Gamma interferon inducible lysosomal thiol reductase GILT;Thioredoxin-like superfamily;
907	prot101	7	VarGL	0.0027ns	A0A3B6JL06_WHEAT	A0A3B6JL06	Uncharacterized protein OS=Triticum aestivum OX=4565 PE=4 SV=1	IPR004911;IPR036249;	Gamma interferon inducible lysosomal thiol reductase GILT;Thioredoxin-like superfamily;
908	prot101	8	VarR	0.0237	A0A3B6JL06_WHEAT	A0A3B6JL06	Uncharacterized protein OS=Triticum aestivum OX=4565 PE=4 SV=1	IPR004911;IPR036249;	Gamma interferon inducible lysosomal thiol reductase GILT;Thioredoxin-like superfamily;
909	prot101	9	Heritability	0.68	A0A3B6JL06_WHEAT	A0A3B6JL06	Uncharacterized protein OS=Triticum aestivum OX=4565 PE=4 SV=1	IPR004911;IPR036249;	Gamma interferon inducible lysosomal thiol reductase GILT;Thioredoxin-like superfamily;
910	prot102	1	Min	29090.5	A0A3B6JQP1_WHEAT	A0A3B6JQP1	Uncharacterized protein OS=Triticum aestivum OX=4565 PE=4 SV=1	IPR006106;IPR006105;IPR036312;IPR016140;	Cereal seed allergen/grain softness/trypsin and alpha-amylase inhibitor;Cereal seed allergen/trypsin and alpha-amylase inhibitor, conserved site;Bifunctional inhibitor/plant lipid transfer protein/seed storage helical domain superfamily;Bifunctional inhibitor/plant lipid transfer protein/seed storage helical domain;
911	prot102	2	Mean	60262.7	A0A3B6JQP1_WHEAT	A0A3B6JQP1	Uncharacterized protein OS=Triticum aestivum OX=4565 PE=4 SV=1	IPR006106;IPR006105;IPR036312;IPR016140;	Cereal seed allergen/grain softness/trypsin and alpha-amylase inhibitor;Cereal seed allergen/trypsin and alpha-amylase inhibitor, conserved site;Bifunctional inhibitor/plant lipid transfer protein/seed storage helical domain superfamily;Bifunctional inhibitor/plant lipid transfer protein/seed storage helical domain;
912	prot102	3	Max	89428	A0A3B6JQP1_WHEAT	A0A3B6JQP1	Uncharacterized protein OS=Triticum aestivum OX=4565 PE=4 SV=1	IPR006106;IPR006105;IPR036312;IPR016140;	Cereal seed allergen/grain softness/trypsin and alpha-amylase inhibitor;Cereal seed allergen/trypsin and alpha-amylase inhibitor, conserved site;Bifunctional inhibitor/plant lipid transfer protein/seed storage helical domain superfamily;Bifunctional inhibitor/plant lipid transfer protein/seed storage helical domain;
913	prot102	4	LSD	25575.6	A0A3B6JQP1_WHEAT	A0A3B6JQP1	Uncharacterized protein OS=Triticum aestivum OX=4565 PE=4 SV=1	IPR006106;IPR006105;IPR036312;IPR016140;	Cereal seed allergen/grain softness/trypsin and alpha-amylase inhibitor;Cereal seed allergen/trypsin and alpha-amylase inhibitor, conserved site;Bifunctional inhibitor/plant lipid transfer protein/seed storage helical domain superfamily;Bifunctional inhibitor/plant lipid transfer protein/seed storage helical domain;
915	prot102	6	VarG	27784658.2716*	A0A3B6JQP1_WHEAT	A0A3B6JQP1	Uncharacterized protein OS=Triticum aestivum OX=4565 PE=4 SV=1	IPR006106;IPR006105;IPR036312;IPR016140;	Cereal seed allergen/grain softness/trypsin and alpha-amylase inhibitor;Cereal seed allergen/trypsin and alpha-amylase inhibitor, conserved site;Bifunctional inhibitor/plant lipid transfer protein/seed storage helical domain superfamily;Bifunctional inhibitor/plant lipid transfer protein/seed storage helical domain;
916	prot102	7	VarGL	55131109.097ns	A0A3B6JQP1_WHEAT	A0A3B6JQP1	Uncharacterized protein OS=Triticum aestivum OX=4565 PE=4 SV=1	IPR006106;IPR006105;IPR036312;IPR016140;	Cereal seed allergen/grain softness/trypsin and alpha-amylase inhibitor;Cereal seed allergen/trypsin and alpha-amylase inhibitor, conserved site;Bifunctional inhibitor/plant lipid transfer protein/seed storage helical domain superfamily;Bifunctional inhibitor/plant lipid transfer protein/seed storage helical domain;
917	prot102	8	VarR	1.85239e+08	A0A3B6JQP1_WHEAT	A0A3B6JQP1	Uncharacterized protein OS=Triticum aestivum OX=4565 PE=4 SV=1	IPR006106;IPR006105;IPR036312;IPR016140;	Cereal seed allergen/grain softness/trypsin and alpha-amylase inhibitor;Cereal seed allergen/trypsin and alpha-amylase inhibitor, conserved site;Bifunctional inhibitor/plant lipid transfer protein/seed storage helical domain superfamily;Bifunctional inhibitor/plant lipid transfer protein/seed storage helical domain;
918	prot102	9	Heritability	0.25	A0A3B6JQP1_WHEAT	A0A3B6JQP1	Uncharacterized protein OS=Triticum aestivum OX=4565 PE=4 SV=1	IPR006106;IPR006105;IPR036312;IPR016140;	Cereal seed allergen/grain softness/trypsin and alpha-amylase inhibitor;Cereal seed allergen/trypsin and alpha-amylase inhibitor, conserved site;Bifunctional inhibitor/plant lipid transfer protein/seed storage helical domain superfamily;Bifunctional inhibitor/plant lipid transfer protein/seed storage helical domain;
919	prot103	1	Min	9.6	Q03871_WHEAT	Q03871	HMW glutenin subunit 1By9 OS=Triticum aestivum OX=4565 GN=Glu-1By9 PE=4 SV=1	IPR006106;IPR036312;IPR001419;	Cereal seed allergen/grain softness/trypsin and alpha-amylase inhibitor;Bifunctional inhibitor/plant lipid transfer protein/seed storage helical domain superfamily;HMW glutenin;
920	prot103	2	Mean	11.93	Q03871_WHEAT	Q03871	HMW glutenin subunit 1By9 OS=Triticum aestivum OX=4565 GN=Glu-1By9 PE=4 SV=1	IPR006106;IPR036312;IPR001419;	Cereal seed allergen/grain softness/trypsin and alpha-amylase inhibitor;Bifunctional inhibitor/plant lipid transfer protein/seed storage helical domain superfamily;HMW glutenin;
921	prot103	3	Max	13.56	Q03871_WHEAT	Q03871	HMW glutenin subunit 1By9 OS=Triticum aestivum OX=4565 GN=Glu-1By9 PE=4 SV=1	IPR006106;IPR036312;IPR001419;	Cereal seed allergen/grain softness/trypsin and alpha-amylase inhibitor;Bifunctional inhibitor/plant lipid transfer protein/seed storage helical domain superfamily;HMW glutenin;
922	prot103	4	LSD	0.99	Q03871_WHEAT	Q03871	HMW glutenin subunit 1By9 OS=Triticum aestivum OX=4565 GN=Glu-1By9 PE=4 SV=1	IPR006106;IPR036312;IPR001419;	Cereal seed allergen/grain softness/trypsin and alpha-amylase inhibitor;Bifunctional inhibitor/plant lipid transfer protein/seed storage helical domain superfamily;HMW glutenin;
924	prot103	6	VarG	0.2356***	Q03871_WHEAT	Q03871	HMW glutenin subunit 1By9 OS=Triticum aestivum OX=4565 GN=Glu-1By9 PE=4 SV=1	IPR006106;IPR036312;IPR001419;	Cereal seed allergen/grain softness/trypsin and alpha-amylase inhibitor;Bifunctional inhibitor/plant lipid transfer protein/seed storage helical domain superfamily;HMW glutenin;
925	prot103	7	VarGL	0ns	Q03871_WHEAT	Q03871	HMW glutenin subunit 1By9 OS=Triticum aestivum OX=4565 GN=Glu-1By9 PE=4 SV=1	IPR006106;IPR036312;IPR001419;	Cereal seed allergen/grain softness/trypsin and alpha-amylase inhibitor;Bifunctional inhibitor/plant lipid transfer protein/seed storage helical domain superfamily;HMW glutenin;
926	prot103	8	VarR	0.3306	Q03871_WHEAT	Q03871	HMW glutenin subunit 1By9 OS=Triticum aestivum OX=4565 GN=Glu-1By9 PE=4 SV=1	IPR006106;IPR036312;IPR001419;	Cereal seed allergen/grain softness/trypsin and alpha-amylase inhibitor;Bifunctional inhibitor/plant lipid transfer protein/seed storage helical domain superfamily;HMW glutenin;
927	prot103	9	Heritability	0.65	Q03871_WHEAT	Q03871	HMW glutenin subunit 1By9 OS=Triticum aestivum OX=4565 GN=Glu-1By9 PE=4 SV=1	IPR006106;IPR036312;IPR001419;	Cereal seed allergen/grain softness/trypsin and alpha-amylase inhibitor;Bifunctional inhibitor/plant lipid transfer protein/seed storage helical domain superfamily;HMW glutenin;
928	prot104	1	Min	1584.98	A0A3B6RB62_WHEAT	A0A3B6RB62	Uncharacterized protein OS=Triticum aestivum OX=4565 PE=4 SV=1	IPR036312;IPR016140;IPR001954;	Bifunctional inhibitor/plant lipid transfer protein/seed storage helical domain superfamily;Bifunctional inhibitor/plant lipid transfer protein/seed storage helical domain;Gliadin/LMW glutenin;
929	prot104	2	Mean	28569.8	A0A3B6RB62_WHEAT	A0A3B6RB62	Uncharacterized protein OS=Triticum aestivum OX=4565 PE=4 SV=1	IPR036312;IPR016140;IPR001954;	Bifunctional inhibitor/plant lipid transfer protein/seed storage helical domain superfamily;Bifunctional inhibitor/plant lipid transfer protein/seed storage helical domain;Gliadin/LMW glutenin;
930	prot104	3	Max	64624.7	A0A3B6RB62_WHEAT	A0A3B6RB62	Uncharacterized protein OS=Triticum aestivum OX=4565 PE=4 SV=1	IPR036312;IPR016140;IPR001954;	Bifunctional inhibitor/plant lipid transfer protein/seed storage helical domain superfamily;Bifunctional inhibitor/plant lipid transfer protein/seed storage helical domain;Gliadin/LMW glutenin;
931	prot104	4	LSD	10451.9	A0A3B6RB62_WHEAT	A0A3B6RB62	Uncharacterized protein OS=Triticum aestivum OX=4565 PE=4 SV=1	IPR036312;IPR016140;IPR001954;	Bifunctional inhibitor/plant lipid transfer protein/seed storage helical domain superfamily;Bifunctional inhibitor/plant lipid transfer protein/seed storage helical domain;Gliadin/LMW glutenin;
933	prot104	6	VarG	206249997.715***	A0A3B6RB62_WHEAT	A0A3B6RB62	Uncharacterized protein OS=Triticum aestivum OX=4565 PE=4 SV=1	IPR036312;IPR016140;IPR001954;	Bifunctional inhibitor/plant lipid transfer protein/seed storage helical domain superfamily;Bifunctional inhibitor/plant lipid transfer protein/seed storage helical domain;Gliadin/LMW glutenin;
934	prot104	7	VarGL	21503352.6147***	A0A3B6RB62_WHEAT	A0A3B6RB62	Uncharacterized protein OS=Triticum aestivum OX=4565 PE=4 SV=1	IPR036312;IPR016140;IPR001954;	Bifunctional inhibitor/plant lipid transfer protein/seed storage helical domain superfamily;Bifunctional inhibitor/plant lipid transfer protein/seed storage helical domain;Gliadin/LMW glutenin;
935	prot104	8	VarR	1.40103e+07	A0A3B6RB62_WHEAT	A0A3B6RB62	Uncharacterized protein OS=Triticum aestivum OX=4565 PE=4 SV=1	IPR036312;IPR016140;IPR001954;	Bifunctional inhibitor/plant lipid transfer protein/seed storage helical domain superfamily;Bifunctional inhibitor/plant lipid transfer protein/seed storage helical domain;Gliadin/LMW glutenin;
936	prot104	9	Heritability	0.94	A0A3B6RB62_WHEAT	A0A3B6RB62	Uncharacterized protein OS=Triticum aestivum OX=4565 PE=4 SV=1	IPR036312;IPR016140;IPR001954;	Bifunctional inhibitor/plant lipid transfer protein/seed storage helical domain superfamily;Bifunctional inhibitor/plant lipid transfer protein/seed storage helical domain;Gliadin/LMW glutenin;
937	prot105	1	Min	15735.7	C9EF64_WHEAT	C9EF64	Dehydroascorbate reductase OS=Triticum aestivum OX=4565 GN=DHAR PE=2 SV=1	IPR010987;IPR036282;IPR040079;IPR004045;IPR036249;	Glutathione S-transferase, C-terminal-like;Glutathione S-transferase, C-terminal domain superfamily;Glutathione Transferase family;Glutathione S-transferase, N-terminal;Thioredoxin-like superfamily;
938	prot105	2	Mean	22014	C9EF64_WHEAT	C9EF64	Dehydroascorbate reductase OS=Triticum aestivum OX=4565 GN=DHAR PE=2 SV=1	IPR010987;IPR036282;IPR040079;IPR004045;IPR036249;	Glutathione S-transferase, C-terminal-like;Glutathione S-transferase, C-terminal domain superfamily;Glutathione Transferase family;Glutathione S-transferase, N-terminal;Thioredoxin-like superfamily;
939	prot105	3	Max	27467.9	C9EF64_WHEAT	C9EF64	Dehydroascorbate reductase OS=Triticum aestivum OX=4565 GN=DHAR PE=2 SV=1	IPR010987;IPR036282;IPR040079;IPR004045;IPR036249;	Glutathione S-transferase, C-terminal-like;Glutathione S-transferase, C-terminal domain superfamily;Glutathione Transferase family;Glutathione S-transferase, N-terminal;Thioredoxin-like superfamily;
940	prot105	4	LSD	4269.55	C9EF64_WHEAT	C9EF64	Dehydroascorbate reductase OS=Triticum aestivum OX=4565 GN=DHAR PE=2 SV=1	IPR010987;IPR036282;IPR040079;IPR004045;IPR036249;	Glutathione S-transferase, C-terminal-like;Glutathione S-transferase, C-terminal domain superfamily;Glutathione Transferase family;Glutathione S-transferase, N-terminal;Thioredoxin-like superfamily;
942	prot105	6	VarG	3143641.7305***	C9EF64_WHEAT	C9EF64	Dehydroascorbate reductase OS=Triticum aestivum OX=4565 GN=DHAR PE=2 SV=1	IPR010987;IPR036282;IPR040079;IPR004045;IPR036249;	Glutathione S-transferase, C-terminal-like;Glutathione S-transferase, C-terminal domain superfamily;Glutathione Transferase family;Glutathione S-transferase, N-terminal;Thioredoxin-like superfamily;
943	prot105	7	VarGL	4625750.6913***	C9EF64_WHEAT	C9EF64	Dehydroascorbate reductase OS=Triticum aestivum OX=4565 GN=DHAR PE=2 SV=1	IPR010987;IPR036282;IPR040079;IPR004045;IPR036249;	Glutathione S-transferase, C-terminal-like;Glutathione S-transferase, C-terminal domain superfamily;Glutathione Transferase family;Glutathione S-transferase, N-terminal;Thioredoxin-like superfamily;
944	prot105	8	VarR	1.28856e+06	C9EF64_WHEAT	C9EF64	Dehydroascorbate reductase OS=Triticum aestivum OX=4565 GN=DHAR PE=2 SV=1	IPR010987;IPR036282;IPR040079;IPR004045;IPR036249;	Glutathione S-transferase, C-terminal-like;Glutathione S-transferase, C-terminal domain superfamily;Glutathione Transferase family;Glutathione S-transferase, N-terminal;Thioredoxin-like superfamily;
945	prot105	9	Heritability	0.59	C9EF64_WHEAT	C9EF64	Dehydroascorbate reductase OS=Triticum aestivum OX=4565 GN=DHAR PE=2 SV=1	IPR010987;IPR036282;IPR040079;IPR004045;IPR036249;	Glutathione S-transferase, C-terminal-like;Glutathione S-transferase, C-terminal domain superfamily;Glutathione Transferase family;Glutathione S-transferase, N-terminal;Thioredoxin-like superfamily;
946	prot106	1	Min	4836.78	A0A1D5XDB6_WHEAT	A0A1D5XDB6	Elongation factor 1-alpha OS=Triticum aestivum OX=4565 PE=3 SV=1	IPR004161;IPR031157;IPR027417;IPR000795;IPR009000;IPR009001;IPR004539;IPR004160;	Translation elongation factor EFTu-like, domain 2;Tr-type G domain, conserved site;P-loop containing nucleoside triphosphate hydrolase;Transcription factor, GTP-binding domain;Translation protein, beta-barrel domain superfamily;Translation elongation factor EF1A/initiation factor IF2gamma, C-terminal;Translation elongation factor EF1A, eukaryotic/archaeal;Translation elongation factor EFTu/EF1A, …
947	prot106	2	Mean	14916.7	A0A1D5XDB6_WHEAT	A0A1D5XDB6	Elongation factor 1-alpha OS=Triticum aestivum OX=4565 PE=3 SV=1	IPR004161;IPR031157;IPR027417;IPR000795;IPR009000;IPR009001;IPR004539;IPR004160;	Translation elongation factor EFTu-like, domain 2;Tr-type G domain, conserved site;P-loop containing nucleoside triphosphate hydrolase;Transcription factor, GTP-binding domain;Translation protein, beta-barrel domain superfamily;Translation elongation factor EF1A/initiation factor IF2gamma, C-terminal;Translation elongation factor EF1A, eukaryotic/archaeal;Translation elongation factor EFTu/EF1A, …
948	prot106	3	Max	25223.8	A0A1D5XDB6_WHEAT	A0A1D5XDB6	Elongation factor 1-alpha OS=Triticum aestivum OX=4565 PE=3 SV=1	IPR004161;IPR031157;IPR027417;IPR000795;IPR009000;IPR009001;IPR004539;IPR004160;	Translation elongation factor EFTu-like, domain 2;Tr-type G domain, conserved site;P-loop containing nucleoside triphosphate hydrolase;Transcription factor, GTP-binding domain;Translation protein, beta-barrel domain superfamily;Translation elongation factor EF1A/initiation factor IF2gamma, C-terminal;Translation elongation factor EF1A, eukaryotic/archaeal;Translation elongation factor EFTu/EF1A, …
949	prot106	4	LSD	7770.19	A0A1D5XDB6_WHEAT	A0A1D5XDB6	Elongation factor 1-alpha OS=Triticum aestivum OX=4565 PE=3 SV=1	IPR004161;IPR031157;IPR027417;IPR000795;IPR009000;IPR009001;IPR004539;IPR004160;	Translation elongation factor EFTu-like, domain 2;Tr-type G domain, conserved site;P-loop containing nucleoside triphosphate hydrolase;Transcription factor, GTP-binding domain;Translation protein, beta-barrel domain superfamily;Translation elongation factor EF1A/initiation factor IF2gamma, C-terminal;Translation elongation factor EF1A, eukaryotic/archaeal;Translation elongation factor EFTu/EF1A, …
951	prot106	6	VarG	6237624.0897***	A0A1D5XDB6_WHEAT	A0A1D5XDB6	Elongation factor 1-alpha OS=Triticum aestivum OX=4565 PE=3 SV=1	IPR004161;IPR031157;IPR027417;IPR000795;IPR009000;IPR009001;IPR004539;IPR004160;	Translation elongation factor EFTu-like, domain 2;Tr-type G domain, conserved site;P-loop containing nucleoside triphosphate hydrolase;Transcription factor, GTP-binding domain;Translation protein, beta-barrel domain superfamily;Translation elongation factor EF1A/initiation factor IF2gamma, C-terminal;Translation elongation factor EF1A, eukaryotic/archaeal;Translation elongation factor EFTu/EF1A, …
952	prot106	7	VarGL	16.3007ns	A0A1D5XDB6_WHEAT	A0A1D5XDB6	Elongation factor 1-alpha OS=Triticum aestivum OX=4565 PE=3 SV=1	IPR004161;IPR031157;IPR027417;IPR000795;IPR009000;IPR009001;IPR004539;IPR004160;	Translation elongation factor EFTu-like, domain 2;Tr-type G domain, conserved site;P-loop containing nucleoside triphosphate hydrolase;Transcription factor, GTP-binding domain;Translation protein, beta-barrel domain superfamily;Translation elongation factor EF1A/initiation factor IF2gamma, C-terminal;Translation elongation factor EF1A, eukaryotic/archaeal;Translation elongation factor EFTu/EF1A, …
953	prot106	8	VarR	2.24862e+07	A0A1D5XDB6_WHEAT	A0A1D5XDB6	Elongation factor 1-alpha OS=Triticum aestivum OX=4565 PE=3 SV=1	IPR004161;IPR031157;IPR027417;IPR000795;IPR009000;IPR009001;IPR004539;IPR004160;	Translation elongation factor EFTu-like, domain 2;Tr-type G domain, conserved site;P-loop containing nucleoside triphosphate hydrolase;Transcription factor, GTP-binding domain;Translation protein, beta-barrel domain superfamily;Translation elongation factor EF1A/initiation factor IF2gamma, C-terminal;Translation elongation factor EF1A, eukaryotic/archaeal;Translation elongation factor EFTu/EF1A, …
954	prot106	9	Heritability	0.46	A0A1D5XDB6_WHEAT	A0A1D5XDB6	Elongation factor 1-alpha OS=Triticum aestivum OX=4565 PE=3 SV=1	IPR004161;IPR031157;IPR027417;IPR000795;IPR009000;IPR009001;IPR004539;IPR004160;	Translation elongation factor EFTu-like, domain 2;Tr-type G domain, conserved site;P-loop containing nucleoside triphosphate hydrolase;Transcription factor, GTP-binding domain;Translation protein, beta-barrel domain superfamily;Translation elongation factor EF1A/initiation factor IF2gamma, C-terminal;Translation elongation factor EF1A, eukaryotic/archaeal;Translation elongation factor EFTu/EF1A, …
955	prot107	1	Min	13.55	A0A1D6CB88_WHEAT	A0A1D6CB88	Uncharacterized protein OS=Triticum aestivum OX=4565 PE=4 SV=1	IPR029068;IPR004360;IPR004361;IPR018146;IPR037523;	Glyoxalase/Bleomycin resistance protein/Dihydroxybiphenyl dioxygenase;Glyoxalase/fosfomycin resistance/dioxygenase domain;Glyoxalase I;Glyoxalase I, conserved site;Vicinal oxygen chelate (VOC) domain;
956	prot107	2	Mean	14.04	A0A1D6CB88_WHEAT	A0A1D6CB88	Uncharacterized protein OS=Triticum aestivum OX=4565 PE=4 SV=1	IPR029068;IPR004360;IPR004361;IPR018146;IPR037523;	Glyoxalase/Bleomycin resistance protein/Dihydroxybiphenyl dioxygenase;Glyoxalase/fosfomycin resistance/dioxygenase domain;Glyoxalase I;Glyoxalase I, conserved site;Vicinal oxygen chelate (VOC) domain;
957	prot107	3	Max	14.73	A0A1D6CB88_WHEAT	A0A1D6CB88	Uncharacterized protein OS=Triticum aestivum OX=4565 PE=4 SV=1	IPR029068;IPR004360;IPR004361;IPR018146;IPR037523;	Glyoxalase/Bleomycin resistance protein/Dihydroxybiphenyl dioxygenase;Glyoxalase/fosfomycin resistance/dioxygenase domain;Glyoxalase I;Glyoxalase I, conserved site;Vicinal oxygen chelate (VOC) domain;
958	prot107	4	LSD	0.43	A0A1D6CB88_WHEAT	A0A1D6CB88	Uncharacterized protein OS=Triticum aestivum OX=4565 PE=4 SV=1	IPR029068;IPR004360;IPR004361;IPR018146;IPR037523;	Glyoxalase/Bleomycin resistance protein/Dihydroxybiphenyl dioxygenase;Glyoxalase/fosfomycin resistance/dioxygenase domain;Glyoxalase I;Glyoxalase I, conserved site;Vicinal oxygen chelate (VOC) domain;
960	prot107	6	VarG	0.0228***	A0A1D6CB88_WHEAT	A0A1D6CB88	Uncharacterized protein OS=Triticum aestivum OX=4565 PE=4 SV=1	IPR029068;IPR004360;IPR004361;IPR018146;IPR037523;	Glyoxalase/Bleomycin resistance protein/Dihydroxybiphenyl dioxygenase;Glyoxalase/fosfomycin resistance/dioxygenase domain;Glyoxalase I;Glyoxalase I, conserved site;Vicinal oxygen chelate (VOC) domain;
961	prot107	7	VarGL	0.0209*	A0A1D6CB88_WHEAT	A0A1D6CB88	Uncharacterized protein OS=Triticum aestivum OX=4565 PE=4 SV=1	IPR029068;IPR004360;IPR004361;IPR018146;IPR037523;	Glyoxalase/Bleomycin resistance protein/Dihydroxybiphenyl dioxygenase;Glyoxalase/fosfomycin resistance/dioxygenase domain;Glyoxalase I;Glyoxalase I, conserved site;Vicinal oxygen chelate (VOC) domain;
962	prot107	8	VarR	0.0417	A0A1D6CB88_WHEAT	A0A1D6CB88	Uncharacterized protein OS=Triticum aestivum OX=4565 PE=4 SV=1	IPR029068;IPR004360;IPR004361;IPR018146;IPR037523;	Glyoxalase/Bleomycin resistance protein/Dihydroxybiphenyl dioxygenase;Glyoxalase/fosfomycin resistance/dioxygenase domain;Glyoxalase I;Glyoxalase I, conserved site;Vicinal oxygen chelate (VOC) domain;
963	prot107	9	Heritability	0.5	A0A1D6CB88_WHEAT	A0A1D6CB88	Uncharacterized protein OS=Triticum aestivum OX=4565 PE=4 SV=1	IPR029068;IPR004360;IPR004361;IPR018146;IPR037523;	Glyoxalase/Bleomycin resistance protein/Dihydroxybiphenyl dioxygenase;Glyoxalase/fosfomycin resistance/dioxygenase domain;Glyoxalase I;Glyoxalase I, conserved site;Vicinal oxygen chelate (VOC) domain;
964	prot108	1	Min	-1306.38	A0A0H4TIG5_WHEAT	A0A0H4TIG5	Chitinase OS=Triticum aestivum OX=4565 PE=4 SV=1	IPR001002;IPR018371;IPR036861;IPR016283;IPR000726;IPR023346;	Chitin-binding, type 1;Chitin-binding, type 1, conserved site;Endochitinase-like superfamily;Glycoside hydrolase, family 19;Glycoside hydrolase, family 19, catalytic;Lysozyme-like domain superfamily;
965	prot108	2	Mean	3402.72	A0A0H4TIG5_WHEAT	A0A0H4TIG5	Chitinase OS=Triticum aestivum OX=4565 PE=4 SV=1	IPR001002;IPR018371;IPR036861;IPR016283;IPR000726;IPR023346;	Chitin-binding, type 1;Chitin-binding, type 1, conserved site;Endochitinase-like superfamily;Glycoside hydrolase, family 19;Glycoside hydrolase, family 19, catalytic;Lysozyme-like domain superfamily;
966	prot108	3	Max	9107.23	A0A0H4TIG5_WHEAT	A0A0H4TIG5	Chitinase OS=Triticum aestivum OX=4565 PE=4 SV=1	IPR001002;IPR018371;IPR036861;IPR016283;IPR000726;IPR023346;	Chitin-binding, type 1;Chitin-binding, type 1, conserved site;Endochitinase-like superfamily;Glycoside hydrolase, family 19;Glycoside hydrolase, family 19, catalytic;Lysozyme-like domain superfamily;
967	prot108	4	LSD	3479.71	A0A0H4TIG5_WHEAT	A0A0H4TIG5	Chitinase OS=Triticum aestivum OX=4565 PE=4 SV=1	IPR001002;IPR018371;IPR036861;IPR016283;IPR000726;IPR023346;	Chitin-binding, type 1;Chitin-binding, type 1, conserved site;Endochitinase-like superfamily;Glycoside hydrolase, family 19;Glycoside hydrolase, family 19, catalytic;Lysozyme-like domain superfamily;
969	prot108	6	VarG	80125.4012ns	A0A0H4TIG5_WHEAT	A0A0H4TIG5	Chitinase OS=Triticum aestivum OX=4565 PE=4 SV=1	IPR001002;IPR018371;IPR036861;IPR016283;IPR000726;IPR023346;	Chitin-binding, type 1;Chitin-binding, type 1, conserved site;Endochitinase-like superfamily;Glycoside hydrolase, family 19;Glycoside hydrolase, family 19, catalytic;Lysozyme-like domain superfamily;
970	prot108	7	VarGL	290138.1066ns	A0A0H4TIG5_WHEAT	A0A0H4TIG5	Chitinase OS=Triticum aestivum OX=4565 PE=4 SV=1	IPR001002;IPR018371;IPR036861;IPR016283;IPR000726;IPR023346;	Chitin-binding, type 1;Chitin-binding, type 1, conserved site;Endochitinase-like superfamily;Glycoside hydrolase, family 19;Glycoside hydrolase, family 19, catalytic;Lysozyme-like domain superfamily;
971	prot108	8	VarR	2.95094e+06	A0A0H4TIG5_WHEAT	A0A0H4TIG5	Chitinase OS=Triticum aestivum OX=4565 PE=4 SV=1	IPR001002;IPR018371;IPR036861;IPR016283;IPR000726;IPR023346;	Chitin-binding, type 1;Chitin-binding, type 1, conserved site;Endochitinase-like superfamily;Glycoside hydrolase, family 19;Glycoside hydrolase, family 19, catalytic;Lysozyme-like domain superfamily;
972	prot108	9	Heritability	0.05	A0A0H4TIG5_WHEAT	A0A0H4TIG5	Chitinase OS=Triticum aestivum OX=4565 PE=4 SV=1	IPR001002;IPR018371;IPR036861;IPR016283;IPR000726;IPR023346;	Chitin-binding, type 1;Chitin-binding, type 1, conserved site;Endochitinase-like superfamily;Glycoside hydrolase, family 19;Glycoside hydrolase, family 19, catalytic;Lysozyme-like domain superfamily;
973	prot109	1	Min	18.25	A0A3B6JR20_WHEAT	A0A3B6JR20	Uncharacterized protein OS=Triticum aestivum OX=4565 PE=4 SV=1	IPR006106;IPR006105;IPR036312;IPR016140;	Cereal seed allergen/grain softness/trypsin and alpha-amylase inhibitor;Cereal seed allergen/trypsin and alpha-amylase inhibitor, conserved site;Bifunctional inhibitor/plant lipid transfer protein/seed storage helical domain superfamily;Bifunctional inhibitor/plant lipid transfer protein/seed storage helical domain;
974	prot109	2	Mean	18.94	A0A3B6JR20_WHEAT	A0A3B6JR20	Uncharacterized protein OS=Triticum aestivum OX=4565 PE=4 SV=1	IPR006106;IPR006105;IPR036312;IPR016140;	Cereal seed allergen/grain softness/trypsin and alpha-amylase inhibitor;Cereal seed allergen/trypsin and alpha-amylase inhibitor, conserved site;Bifunctional inhibitor/plant lipid transfer protein/seed storage helical domain superfamily;Bifunctional inhibitor/plant lipid transfer protein/seed storage helical domain;
975	prot109	3	Max	19.65	A0A3B6JR20_WHEAT	A0A3B6JR20	Uncharacterized protein OS=Triticum aestivum OX=4565 PE=4 SV=1	IPR006106;IPR006105;IPR036312;IPR016140;	Cereal seed allergen/grain softness/trypsin and alpha-amylase inhibitor;Cereal seed allergen/trypsin and alpha-amylase inhibitor, conserved site;Bifunctional inhibitor/plant lipid transfer protein/seed storage helical domain superfamily;Bifunctional inhibitor/plant lipid transfer protein/seed storage helical domain;
976	prot109	4	LSD	0.54	A0A3B6JR20_WHEAT	A0A3B6JR20	Uncharacterized protein OS=Triticum aestivum OX=4565 PE=4 SV=1	IPR006106;IPR006105;IPR036312;IPR016140;	Cereal seed allergen/grain softness/trypsin and alpha-amylase inhibitor;Cereal seed allergen/trypsin and alpha-amylase inhibitor, conserved site;Bifunctional inhibitor/plant lipid transfer protein/seed storage helical domain superfamily;Bifunctional inhibitor/plant lipid transfer protein/seed storage helical domain;
978	prot109	6	VarG	0.0027ns	A0A3B6JR20_WHEAT	A0A3B6JR20	Uncharacterized protein OS=Triticum aestivum OX=4565 PE=4 SV=1	IPR006106;IPR006105;IPR036312;IPR016140;	Cereal seed allergen/grain softness/trypsin and alpha-amylase inhibitor;Cereal seed allergen/trypsin and alpha-amylase inhibitor, conserved site;Bifunctional inhibitor/plant lipid transfer protein/seed storage helical domain superfamily;Bifunctional inhibitor/plant lipid transfer protein/seed storage helical domain;
979	prot109	7	VarGL	0.019ns	A0A3B6JR20_WHEAT	A0A3B6JR20	Uncharacterized protein OS=Triticum aestivum OX=4565 PE=4 SV=1	IPR006106;IPR006105;IPR036312;IPR016140;	Cereal seed allergen/grain softness/trypsin and alpha-amylase inhibitor;Cereal seed allergen/trypsin and alpha-amylase inhibitor, conserved site;Bifunctional inhibitor/plant lipid transfer protein/seed storage helical domain superfamily;Bifunctional inhibitor/plant lipid transfer protein/seed storage helical domain;
980	prot109	8	VarR	0.0788	A0A3B6JR20_WHEAT	A0A3B6JR20	Uncharacterized protein OS=Triticum aestivum OX=4565 PE=4 SV=1	IPR006106;IPR006105;IPR036312;IPR016140;	Cereal seed allergen/grain softness/trypsin and alpha-amylase inhibitor;Cereal seed allergen/trypsin and alpha-amylase inhibitor, conserved site;Bifunctional inhibitor/plant lipid transfer protein/seed storage helical domain superfamily;Bifunctional inhibitor/plant lipid transfer protein/seed storage helical domain;
981	prot109	9	Heritability	0.07	A0A3B6JR20_WHEAT	A0A3B6JR20	Uncharacterized protein OS=Triticum aestivum OX=4565 PE=4 SV=1	IPR006106;IPR006105;IPR036312;IPR016140;	Cereal seed allergen/grain softness/trypsin and alpha-amylase inhibitor;Cereal seed allergen/trypsin and alpha-amylase inhibitor, conserved site;Bifunctional inhibitor/plant lipid transfer protein/seed storage helical domain superfamily;Bifunctional inhibitor/plant lipid transfer protein/seed storage helical domain;
982	prot110	1	Min	-514.77	IBB3_WHEAT	P81713	Bowman-Birk type trypsin inhibitor OS=Triticum aestivum OX=4565 PE=1 SV=1	IPR035995;IPR000877;	Bowman-Birk type proteinase inhibitor;Proteinase inhibitor I12, Bowman-Birk;
983	prot110	2	Mean	17652.2	IBB3_WHEAT	P81713	Bowman-Birk type trypsin inhibitor OS=Triticum aestivum OX=4565 PE=1 SV=1	IPR035995;IPR000877;	Bowman-Birk type proteinase inhibitor;Proteinase inhibitor I12, Bowman-Birk;
984	prot110	3	Max	57310.9	IBB3_WHEAT	P81713	Bowman-Birk type trypsin inhibitor OS=Triticum aestivum OX=4565 PE=1 SV=1	IPR035995;IPR000877;	Bowman-Birk type proteinase inhibitor;Proteinase inhibitor I12, Bowman-Birk;
985	prot110	4	LSD	11959.6	IBB3_WHEAT	P81713	Bowman-Birk type trypsin inhibitor OS=Triticum aestivum OX=4565 PE=1 SV=1	IPR035995;IPR000877;	Bowman-Birk type proteinase inhibitor;Proteinase inhibitor I12, Bowman-Birk;
987	prot110	6	VarG	164853365.4254***	IBB3_WHEAT	P81713	Bowman-Birk type trypsin inhibitor OS=Triticum aestivum OX=4565 PE=1 SV=1	IPR035995;IPR000877;	Bowman-Birk type proteinase inhibitor;Proteinase inhibitor I12, Bowman-Birk;
988	prot110	7	VarGL	22995358.047**	IBB3_WHEAT	P81713	Bowman-Birk type trypsin inhibitor OS=Triticum aestivum OX=4565 PE=1 SV=1	IPR035995;IPR000877;	Bowman-Birk type proteinase inhibitor;Proteinase inhibitor I12, Bowman-Birk;
989	prot110	8	VarR	1.43304e+07	IBB3_WHEAT	P81713	Bowman-Birk type trypsin inhibitor OS=Triticum aestivum OX=4565 PE=1 SV=1	IPR035995;IPR000877;	Bowman-Birk type proteinase inhibitor;Proteinase inhibitor I12, Bowman-Birk;
990	prot110	9	Heritability	0.9	IBB3_WHEAT	P81713	Bowman-Birk type trypsin inhibitor OS=Triticum aestivum OX=4565 PE=1 SV=1	IPR035995;IPR000877;	Bowman-Birk type proteinase inhibitor;Proteinase inhibitor I12, Bowman-Birk;
991	prot111	1	Min	-1201.43	A7XDG3_WHEAT	A7XDG3	Gamma gliadin OS=Triticum aestivum OX=4565 PE=4 SV=1	IPR036312;IPR016140;IPR001954;	Bifunctional inhibitor/plant lipid transfer protein/seed storage helical domain superfamily;Bifunctional inhibitor/plant lipid transfer protein/seed storage helical domain;Gliadin/LMW glutenin;
992	prot111	2	Mean	3803.57	A7XDG3_WHEAT	A7XDG3	Gamma gliadin OS=Triticum aestivum OX=4565 PE=4 SV=1	IPR036312;IPR016140;IPR001954;	Bifunctional inhibitor/plant lipid transfer protein/seed storage helical domain superfamily;Bifunctional inhibitor/plant lipid transfer protein/seed storage helical domain;Gliadin/LMW glutenin;
993	prot111	3	Max	17664.8	A7XDG3_WHEAT	A7XDG3	Gamma gliadin OS=Triticum aestivum OX=4565 PE=4 SV=1	IPR036312;IPR016140;IPR001954;	Bifunctional inhibitor/plant lipid transfer protein/seed storage helical domain superfamily;Bifunctional inhibitor/plant lipid transfer protein/seed storage helical domain;Gliadin/LMW glutenin;
994	prot111	4	LSD	9290.15	A7XDG3_WHEAT	A7XDG3	Gamma gliadin OS=Triticum aestivum OX=4565 PE=4 SV=1	IPR036312;IPR016140;IPR001954;	Bifunctional inhibitor/plant lipid transfer protein/seed storage helical domain superfamily;Bifunctional inhibitor/plant lipid transfer protein/seed storage helical domain;Gliadin/LMW glutenin;
996	prot111	6	VarG	11104927.7322**	A7XDG3_WHEAT	A7XDG3	Gamma gliadin OS=Triticum aestivum OX=4565 PE=4 SV=1	IPR036312;IPR016140;IPR001954;	Bifunctional inhibitor/plant lipid transfer protein/seed storage helical domain superfamily;Bifunctional inhibitor/plant lipid transfer protein/seed storage helical domain;Gliadin/LMW glutenin;
997	prot111	7	VarGL	1800285.3337ns	A7XDG3_WHEAT	A7XDG3	Gamma gliadin OS=Triticum aestivum OX=4565 PE=4 SV=1	IPR036312;IPR016140;IPR001954;	Bifunctional inhibitor/plant lipid transfer protein/seed storage helical domain superfamily;Bifunctional inhibitor/plant lipid transfer protein/seed storage helical domain;Gliadin/LMW glutenin;
998	prot111	8	VarR	8.02321e+06	A7XDG3_WHEAT	A7XDG3	Gamma gliadin OS=Triticum aestivum OX=4565 PE=4 SV=1	IPR036312;IPR016140;IPR001954;	Bifunctional inhibitor/plant lipid transfer protein/seed storage helical domain superfamily;Bifunctional inhibitor/plant lipid transfer protein/seed storage helical domain;Gliadin/LMW glutenin;
999	prot111	9	Heritability	0.13	A7XDG3_WHEAT	A7XDG3	Gamma gliadin OS=Triticum aestivum OX=4565 PE=4 SV=1	IPR036312;IPR016140;IPR001954;	Bifunctional inhibitor/plant lipid transfer protein/seed storage helical domain superfamily;Bifunctional inhibitor/plant lipid transfer protein/seed storage helical domain;Gliadin/LMW glutenin;
1000	prot112	1	Min	2147.85	A0A3B6IRG5_WHEAT	A0A3B6IRG5	Non-specific lipid-transfer protein OS=Triticum aestivum OX=4565 PE=3 SV=1	IPR036312;IPR016140;IPR000528;	Bifunctional inhibitor/plant lipid transfer protein/seed storage helical domain superfamily;Bifunctional inhibitor/plant lipid transfer protein/seed storage helical domain;Plant lipid transfer protein/Par allergen;
1001	prot112	2	Mean	3419.44	A0A3B6IRG5_WHEAT	A0A3B6IRG5	Non-specific lipid-transfer protein OS=Triticum aestivum OX=4565 PE=3 SV=1	IPR036312;IPR016140;IPR000528;	Bifunctional inhibitor/plant lipid transfer protein/seed storage helical domain superfamily;Bifunctional inhibitor/plant lipid transfer protein/seed storage helical domain;Plant lipid transfer protein/Par allergen;
1002	prot112	3	Max	4847.66	A0A3B6IRG5_WHEAT	A0A3B6IRG5	Non-specific lipid-transfer protein OS=Triticum aestivum OX=4565 PE=3 SV=1	IPR036312;IPR016140;IPR000528;	Bifunctional inhibitor/plant lipid transfer protein/seed storage helical domain superfamily;Bifunctional inhibitor/plant lipid transfer protein/seed storage helical domain;Plant lipid transfer protein/Par allergen;
1003	prot112	4	LSD	1099	A0A3B6IRG5_WHEAT	A0A3B6IRG5	Non-specific lipid-transfer protein OS=Triticum aestivum OX=4565 PE=3 SV=1	IPR036312;IPR016140;IPR000528;	Bifunctional inhibitor/plant lipid transfer protein/seed storage helical domain superfamily;Bifunctional inhibitor/plant lipid transfer protein/seed storage helical domain;Plant lipid transfer protein/Par allergen;
1005	prot112	6	VarG	134093.9429***	A0A3B6IRG5_WHEAT	A0A3B6IRG5	Non-specific lipid-transfer protein OS=Triticum aestivum OX=4565 PE=3 SV=1	IPR036312;IPR016140;IPR000528;	Bifunctional inhibitor/plant lipid transfer protein/seed storage helical domain superfamily;Bifunctional inhibitor/plant lipid transfer protein/seed storage helical domain;Plant lipid transfer protein/Par allergen;
1006	prot112	7	VarGL	0.2111ns	A0A3B6IRG5_WHEAT	A0A3B6IRG5	Non-specific lipid-transfer protein OS=Triticum aestivum OX=4565 PE=3 SV=1	IPR036312;IPR016140;IPR000528;	Bifunctional inhibitor/plant lipid transfer protein/seed storage helical domain superfamily;Bifunctional inhibitor/plant lipid transfer protein/seed storage helical domain;Plant lipid transfer protein/Par allergen;
1007	prot112	8	VarR	364334	A0A3B6IRG5_WHEAT	A0A3B6IRG5	Non-specific lipid-transfer protein OS=Triticum aestivum OX=4565 PE=3 SV=1	IPR036312;IPR016140;IPR000528;	Bifunctional inhibitor/plant lipid transfer protein/seed storage helical domain superfamily;Bifunctional inhibitor/plant lipid transfer protein/seed storage helical domain;Plant lipid transfer protein/Par allergen;
1008	prot112	9	Heritability	0.49	A0A3B6IRG5_WHEAT	A0A3B6IRG5	Non-specific lipid-transfer protein OS=Triticum aestivum OX=4565 PE=3 SV=1	IPR036312;IPR016140;IPR000528;	Bifunctional inhibitor/plant lipid transfer protein/seed storage helical domain superfamily;Bifunctional inhibitor/plant lipid transfer protein/seed storage helical domain;Plant lipid transfer protein/Par allergen;
1009	prot113	1	Min	11433.5	A0A3B5YWB5_WHEAT	A0A3B5YWB5	Uncharacterized protein OS=Triticum aestivum OX=4565 PE=4 SV=1	IPR007541;	Uncharacterised protein family, basic secretory protein;
1010	prot113	2	Mean	23358.5	A0A3B5YWB5_WHEAT	A0A3B5YWB5	Uncharacterized protein OS=Triticum aestivum OX=4565 PE=4 SV=1	IPR007541;	Uncharacterised protein family, basic secretory protein;
1011	prot113	3	Max	51419.4	A0A3B5YWB5_WHEAT	A0A3B5YWB5	Uncharacterized protein OS=Triticum aestivum OX=4565 PE=4 SV=1	IPR007541;	Uncharacterised protein family, basic secretory protein;
1012	prot113	4	LSD	7555.88	A0A3B5YWB5_WHEAT	A0A3B5YWB5	Uncharacterized protein OS=Triticum aestivum OX=4565 PE=4 SV=1	IPR007541;	Uncharacterised protein family, basic secretory protein;
1014	prot113	6	VarG	43220101.6218***	A0A3B5YWB5_WHEAT	A0A3B5YWB5	Uncharacterized protein OS=Triticum aestivum OX=4565 PE=4 SV=1	IPR007541;	Uncharacterised protein family, basic secretory protein;
1015	prot113	7	VarGL	10203329.7622**	A0A3B5YWB5_WHEAT	A0A3B5YWB5	Uncharacterized protein OS=Triticum aestivum OX=4565 PE=4 SV=1	IPR007541;	Uncharacterised protein family, basic secretory protein;
1016	prot113	8	VarR	8.96884e+06	A0A3B5YWB5_WHEAT	A0A3B5YWB5	Uncharacterized protein OS=Triticum aestivum OX=4565 PE=4 SV=1	IPR007541;	Uncharacterised protein family, basic secretory protein;
1017	prot113	9	Heritability	0.86	A0A3B5YWB5_WHEAT	A0A3B5YWB5	Uncharacterized protein OS=Triticum aestivum OX=4565 PE=4 SV=1	IPR007541;	Uncharacterised protein family, basic secretory protein;
1018	prot114	1	Min	3513.33	Q9S876_WHEAT	Q9S876	Non-specific lipid-transfer protein OS=Triticum aestivum OX=4565 PE=3 SV=1	IPR036312;IPR016140;IPR000528;	Bifunctional inhibitor/plant lipid transfer protein/seed storage helical domain superfamily;Bifunctional inhibitor/plant lipid transfer protein/seed storage helical domain;Plant lipid transfer protein/Par allergen;
1019	prot114	2	Mean	5503.67	Q9S876_WHEAT	Q9S876	Non-specific lipid-transfer protein OS=Triticum aestivum OX=4565 PE=3 SV=1	IPR036312;IPR016140;IPR000528;	Bifunctional inhibitor/plant lipid transfer protein/seed storage helical domain superfamily;Bifunctional inhibitor/plant lipid transfer protein/seed storage helical domain;Plant lipid transfer protein/Par allergen;
1020	prot114	3	Max	8216.87	Q9S876_WHEAT	Q9S876	Non-specific lipid-transfer protein OS=Triticum aestivum OX=4565 PE=3 SV=1	IPR036312;IPR016140;IPR000528;	Bifunctional inhibitor/plant lipid transfer protein/seed storage helical domain superfamily;Bifunctional inhibitor/plant lipid transfer protein/seed storage helical domain;Plant lipid transfer protein/Par allergen;
1021	prot114	4	LSD	1736.85	Q9S876_WHEAT	Q9S876	Non-specific lipid-transfer protein OS=Triticum aestivum OX=4565 PE=3 SV=1	IPR036312;IPR016140;IPR000528;	Bifunctional inhibitor/plant lipid transfer protein/seed storage helical domain superfamily;Bifunctional inhibitor/plant lipid transfer protein/seed storage helical domain;Plant lipid transfer protein/Par allergen;
1023	prot114	6	VarG	509635.1295***	Q9S876_WHEAT	Q9S876	Non-specific lipid-transfer protein OS=Triticum aestivum OX=4565 PE=3 SV=1	IPR036312;IPR016140;IPR000528;	Bifunctional inhibitor/plant lipid transfer protein/seed storage helical domain superfamily;Bifunctional inhibitor/plant lipid transfer protein/seed storage helical domain;Plant lipid transfer protein/Par allergen;
1024	prot114	7	VarGL	0.1933ns	Q9S876_WHEAT	Q9S876	Non-specific lipid-transfer protein OS=Triticum aestivum OX=4565 PE=3 SV=1	IPR036312;IPR016140;IPR000528;	Bifunctional inhibitor/plant lipid transfer protein/seed storage helical domain superfamily;Bifunctional inhibitor/plant lipid transfer protein/seed storage helical domain;Plant lipid transfer protein/Par allergen;
1025	prot114	8	VarR	1.0082e+06	Q9S876_WHEAT	Q9S876	Non-specific lipid-transfer protein OS=Triticum aestivum OX=4565 PE=3 SV=1	IPR036312;IPR016140;IPR000528;	Bifunctional inhibitor/plant lipid transfer protein/seed storage helical domain superfamily;Bifunctional inhibitor/plant lipid transfer protein/seed storage helical domain;Plant lipid transfer protein/Par allergen;
1026	prot114	9	Heritability	0.58	Q9S876_WHEAT	Q9S876	Non-specific lipid-transfer protein OS=Triticum aestivum OX=4565 PE=3 SV=1	IPR036312;IPR016140;IPR000528;	Bifunctional inhibitor/plant lipid transfer protein/seed storage helical domain superfamily;Bifunctional inhibitor/plant lipid transfer protein/seed storage helical domain;Plant lipid transfer protein/Par allergen;
1027	prot115	1	Min	10594.6	A0A3B6GQZ6_WHEAT	A0A3B6GQZ6	Uncharacterized protein OS=Triticum aestivum OX=4565 PE=3 SV=1	IPR013785;IPR035990;IPR022896;IPR000652;IPR020861;	Aldolase-type TIM barrel;Triosephosphate isomerase superfamily;Triosephosphate isomerase, bacterial/eukaryotic;Triosephosphate isomerase;Triosephosphate isomerase, active site;
1028	prot115	2	Mean	12723.5	A0A3B6GQZ6_WHEAT	A0A3B6GQZ6	Uncharacterized protein OS=Triticum aestivum OX=4565 PE=3 SV=1	IPR013785;IPR035990;IPR022896;IPR000652;IPR020861;	Aldolase-type TIM barrel;Triosephosphate isomerase superfamily;Triosephosphate isomerase, bacterial/eukaryotic;Triosephosphate isomerase;Triosephosphate isomerase, active site;
1029	prot115	3	Max	16803.5	A0A3B6GQZ6_WHEAT	A0A3B6GQZ6	Uncharacterized protein OS=Triticum aestivum OX=4565 PE=3 SV=1	IPR013785;IPR035990;IPR022896;IPR000652;IPR020861;	Aldolase-type TIM barrel;Triosephosphate isomerase superfamily;Triosephosphate isomerase, bacterial/eukaryotic;Triosephosphate isomerase;Triosephosphate isomerase, active site;
1030	prot115	4	LSD	2178.02	A0A3B6GQZ6_WHEAT	A0A3B6GQZ6	Uncharacterized protein OS=Triticum aestivum OX=4565 PE=3 SV=1	IPR013785;IPR035990;IPR022896;IPR000652;IPR020861;	Aldolase-type TIM barrel;Triosephosphate isomerase superfamily;Triosephosphate isomerase, bacterial/eukaryotic;Triosephosphate isomerase;Triosephosphate isomerase, active site;
1032	prot115	6	VarG	466498.6577***	A0A3B6GQZ6_WHEAT	A0A3B6GQZ6	Uncharacterized protein OS=Triticum aestivum OX=4565 PE=3 SV=1	IPR013785;IPR035990;IPR022896;IPR000652;IPR020861;	Aldolase-type TIM barrel;Triosephosphate isomerase superfamily;Triosephosphate isomerase, bacterial/eukaryotic;Triosephosphate isomerase;Triosephosphate isomerase, active site;
1033	prot115	7	VarGL	899309.4994***	A0A3B6GQZ6_WHEAT	A0A3B6GQZ6	Uncharacterized protein OS=Triticum aestivum OX=4565 PE=3 SV=1	IPR013785;IPR035990;IPR022896;IPR000652;IPR020861;	Aldolase-type TIM barrel;Triosephosphate isomerase superfamily;Triosephosphate isomerase, bacterial/eukaryotic;Triosephosphate isomerase;Triosephosphate isomerase, active site;
1034	prot115	8	VarR	659898	A0A3B6GQZ6_WHEAT	A0A3B6GQZ6	Uncharacterized protein OS=Triticum aestivum OX=4565 PE=3 SV=1	IPR013785;IPR035990;IPR022896;IPR000652;IPR020861;	Aldolase-type TIM barrel;Triosephosphate isomerase superfamily;Triosephosphate isomerase, bacterial/eukaryotic;Triosephosphate isomerase;Triosephosphate isomerase, active site;
1035	prot115	9	Heritability	0.45	A0A3B6GQZ6_WHEAT	A0A3B6GQZ6	Uncharacterized protein OS=Triticum aestivum OX=4565 PE=3 SV=1	IPR013785;IPR035990;IPR022896;IPR000652;IPR020861;	Aldolase-type TIM barrel;Triosephosphate isomerase superfamily;Triosephosphate isomerase, bacterial/eukaryotic;Triosephosphate isomerase;Triosephosphate isomerase, active site;
1036	prot116	1	Min	11.97	TRXH_WHEAT	O64394	Thioredoxin H-type OS=Triticum aestivum OX=4565 PE=2 SV=3	IPR005746;IPR036249;IPR017937;IPR013766;	Thioredoxin;Thioredoxin-like superfamily;Thioredoxin, conserved site;Thioredoxin domain;
1037	prot116	2	Mean	12.38	TRXH_WHEAT	O64394	Thioredoxin H-type OS=Triticum aestivum OX=4565 PE=2 SV=3	IPR005746;IPR036249;IPR017937;IPR013766;	Thioredoxin;Thioredoxin-like superfamily;Thioredoxin, conserved site;Thioredoxin domain;
1038	prot116	3	Max	12.8	TRXH_WHEAT	O64394	Thioredoxin H-type OS=Triticum aestivum OX=4565 PE=2 SV=3	IPR005746;IPR036249;IPR017937;IPR013766;	Thioredoxin;Thioredoxin-like superfamily;Thioredoxin, conserved site;Thioredoxin domain;
1039	prot116	4	LSD	0.31	TRXH_WHEAT	O64394	Thioredoxin H-type OS=Triticum aestivum OX=4565 PE=2 SV=3	IPR005746;IPR036249;IPR017937;IPR013766;	Thioredoxin;Thioredoxin-like superfamily;Thioredoxin, conserved site;Thioredoxin domain;
1041	prot116	6	VarG	0.0086***	TRXH_WHEAT	O64394	Thioredoxin H-type OS=Triticum aestivum OX=4565 PE=2 SV=3	IPR005746;IPR036249;IPR017937;IPR013766;	Thioredoxin;Thioredoxin-like superfamily;Thioredoxin, conserved site;Thioredoxin domain;
1042	prot116	7	VarGL	0.0072ns	TRXH_WHEAT	O64394	Thioredoxin H-type OS=Triticum aestivum OX=4565 PE=2 SV=3	IPR005746;IPR036249;IPR017937;IPR013766;	Thioredoxin;Thioredoxin-like superfamily;Thioredoxin, conserved site;Thioredoxin domain;
1043	prot116	8	VarR	0.0234	TRXH_WHEAT	O64394	Thioredoxin H-type OS=Triticum aestivum OX=4565 PE=2 SV=3	IPR005746;IPR036249;IPR017937;IPR013766;	Thioredoxin;Thioredoxin-like superfamily;Thioredoxin, conserved site;Thioredoxin domain;
1044	prot116	9	Heritability	0.43	TRXH_WHEAT	O64394	Thioredoxin H-type OS=Triticum aestivum OX=4565 PE=2 SV=3	IPR005746;IPR036249;IPR017937;IPR013766;	Thioredoxin;Thioredoxin-like superfamily;Thioredoxin, conserved site;Thioredoxin domain;
1045	prot117	1	Min	4895.84	A0A3B6H3L5_WHEAT	A0A3B6H3L5	Ubiquitin-fold modifier 1 OS=Triticum aestivum OX=4565 PE=3 SV=1	IPR029071;IPR005375;	Ubiquitin-like domain superfamily;Ubiquitin-fold modifier 1;
1046	prot117	2	Mean	6531.17	A0A3B6H3L5_WHEAT	A0A3B6H3L5	Ubiquitin-fold modifier 1 OS=Triticum aestivum OX=4565 PE=3 SV=1	IPR029071;IPR005375;	Ubiquitin-like domain superfamily;Ubiquitin-fold modifier 1;
1047	prot117	3	Max	8898.47	A0A3B6H3L5_WHEAT	A0A3B6H3L5	Ubiquitin-fold modifier 1 OS=Triticum aestivum OX=4565 PE=3 SV=1	IPR029071;IPR005375;	Ubiquitin-like domain superfamily;Ubiquitin-fold modifier 1;
1048	prot117	4	LSD	1922.02	A0A3B6H3L5_WHEAT	A0A3B6H3L5	Ubiquitin-fold modifier 1 OS=Triticum aestivum OX=4565 PE=3 SV=1	IPR029071;IPR005375;	Ubiquitin-like domain superfamily;Ubiquitin-fold modifier 1;
1050	prot117	6	VarG	164670.8065*	A0A3B6H3L5_WHEAT	A0A3B6H3L5	Ubiquitin-fold modifier 1 OS=Triticum aestivum OX=4565 PE=3 SV=1	IPR029071;IPR005375;	Ubiquitin-like domain superfamily;Ubiquitin-fold modifier 1;
1051	prot117	7	VarGL	222218.8193ns	A0A3B6H3L5_WHEAT	A0A3B6H3L5	Ubiquitin-fold modifier 1 OS=Triticum aestivum OX=4565 PE=3 SV=1	IPR029071;IPR005375;	Ubiquitin-like domain superfamily;Ubiquitin-fold modifier 1;
1052	prot117	8	VarR	885876	A0A3B6H3L5_WHEAT	A0A3B6H3L5	Ubiquitin-fold modifier 1 OS=Triticum aestivum OX=4565 PE=3 SV=1	IPR029071;IPR005375;	Ubiquitin-like domain superfamily;Ubiquitin-fold modifier 1;
1053	prot117	9	Heritability	0.28	A0A3B6H3L5_WHEAT	A0A3B6H3L5	Ubiquitin-fold modifier 1 OS=Triticum aestivum OX=4565 PE=3 SV=1	IPR029071;IPR005375;	Ubiquitin-like domain superfamily;Ubiquitin-fold modifier 1;
1054	prot118	1	Min	9.8	SPZ2A_WHEAT	Q9ST57	Serpin-Z2A OS=Triticum aestivum OX=4565 PE=1 SV=1	IPR023795;IPR023796;IPR000215;IPR036186;IPR042178;IPR042185;	Serpin, conserved site;Serpin domain;Serpin family;Serpin superfamily;Serpin superfamily, domain 1;Serpin superfamily, domain 2;
1055	prot118	2	Mean	12.55	SPZ2A_WHEAT	Q9ST57	Serpin-Z2A OS=Triticum aestivum OX=4565 PE=1 SV=1	IPR023795;IPR023796;IPR000215;IPR036186;IPR042178;IPR042185;	Serpin, conserved site;Serpin domain;Serpin family;Serpin superfamily;Serpin superfamily, domain 1;Serpin superfamily, domain 2;
1056	prot118	3	Max	14.84	SPZ2A_WHEAT	Q9ST57	Serpin-Z2A OS=Triticum aestivum OX=4565 PE=1 SV=1	IPR023795;IPR023796;IPR000215;IPR036186;IPR042178;IPR042185;	Serpin, conserved site;Serpin domain;Serpin family;Serpin superfamily;Serpin superfamily, domain 1;Serpin superfamily, domain 2;
1057	prot118	4	LSD	1.28	SPZ2A_WHEAT	Q9ST57	Serpin-Z2A OS=Triticum aestivum OX=4565 PE=1 SV=1	IPR023795;IPR023796;IPR000215;IPR036186;IPR042178;IPR042185;	Serpin, conserved site;Serpin domain;Serpin family;Serpin superfamily;Serpin superfamily, domain 1;Serpin superfamily, domain 2;
1059	prot118	6	VarG	1.4068***	SPZ2A_WHEAT	Q9ST57	Serpin-Z2A OS=Triticum aestivum OX=4565 PE=1 SV=1	IPR023795;IPR023796;IPR000215;IPR036186;IPR042178;IPR042185;	Serpin, conserved site;Serpin domain;Serpin family;Serpin superfamily;Serpin superfamily, domain 1;Serpin superfamily, domain 2;
1060	prot118	7	VarGL	0.3947***	SPZ2A_WHEAT	Q9ST57	Serpin-Z2A OS=Triticum aestivum OX=4565 PE=1 SV=1	IPR023795;IPR023796;IPR000215;IPR036186;IPR042178;IPR042185;	Serpin, conserved site;Serpin domain;Serpin family;Serpin superfamily;Serpin superfamily, domain 1;Serpin superfamily, domain 2;
1061	prot118	8	VarR	0.0497	SPZ2A_WHEAT	Q9ST57	Serpin-Z2A OS=Triticum aestivum OX=4565 PE=1 SV=1	IPR023795;IPR023796;IPR000215;IPR036186;IPR042178;IPR042185;	Serpin, conserved site;Serpin domain;Serpin family;Serpin superfamily;Serpin superfamily, domain 1;Serpin superfamily, domain 2;
1062	prot118	9	Heritability	0.8	SPZ2A_WHEAT	Q9ST57	Serpin-Z2A OS=Triticum aestivum OX=4565 PE=1 SV=1	IPR023795;IPR023796;IPR000215;IPR036186;IPR042178;IPR042185;	Serpin, conserved site;Serpin domain;Serpin family;Serpin superfamily;Serpin superfamily, domain 1;Serpin superfamily, domain 2;
1063	prot119	1	Min	27672.3	A0A3B6ITU0_WHEAT	A0A3B6ITU0	Uncharacterized protein OS=Triticum aestivum OX=4565 PE=4 SV=1	IPR006106;IPR036312;IPR016140;	Cereal seed allergen/grain softness/trypsin and alpha-amylase inhibitor;Bifunctional inhibitor/plant lipid transfer protein/seed storage helical domain superfamily;Bifunctional inhibitor/plant lipid transfer protein/seed storage helical domain;
1064	prot119	2	Mean	54821.5	A0A3B6ITU0_WHEAT	A0A3B6ITU0	Uncharacterized protein OS=Triticum aestivum OX=4565 PE=4 SV=1	IPR006106;IPR036312;IPR016140;	Cereal seed allergen/grain softness/trypsin and alpha-amylase inhibitor;Bifunctional inhibitor/plant lipid transfer protein/seed storage helical domain superfamily;Bifunctional inhibitor/plant lipid transfer protein/seed storage helical domain;
1065	prot119	3	Max	94415.3	A0A3B6ITU0_WHEAT	A0A3B6ITU0	Uncharacterized protein OS=Triticum aestivum OX=4565 PE=4 SV=1	IPR006106;IPR036312;IPR016140;	Cereal seed allergen/grain softness/trypsin and alpha-amylase inhibitor;Bifunctional inhibitor/plant lipid transfer protein/seed storage helical domain superfamily;Bifunctional inhibitor/plant lipid transfer protein/seed storage helical domain;
1066	prot119	4	LSD	20364.8	A0A3B6ITU0_WHEAT	A0A3B6ITU0	Uncharacterized protein OS=Triticum aestivum OX=4565 PE=4 SV=1	IPR006106;IPR036312;IPR016140;	Cereal seed allergen/grain softness/trypsin and alpha-amylase inhibitor;Bifunctional inhibitor/plant lipid transfer protein/seed storage helical domain superfamily;Bifunctional inhibitor/plant lipid transfer protein/seed storage helical domain;
1068	prot119	6	VarG	112500732.9573***	A0A3B6ITU0_WHEAT	A0A3B6ITU0	Uncharacterized protein OS=Triticum aestivum OX=4565 PE=4 SV=1	IPR006106;IPR036312;IPR016140;	Cereal seed allergen/grain softness/trypsin and alpha-amylase inhibitor;Bifunctional inhibitor/plant lipid transfer protein/seed storage helical domain superfamily;Bifunctional inhibitor/plant lipid transfer protein/seed storage helical domain;
1069	prot119	7	VarGL	89.2101ns	A0A3B6ITU0_WHEAT	A0A3B6ITU0	Uncharacterized protein OS=Triticum aestivum OX=4565 PE=4 SV=1	IPR006106;IPR036312;IPR016140;	Cereal seed allergen/grain softness/trypsin and alpha-amylase inhibitor;Bifunctional inhibitor/plant lipid transfer protein/seed storage helical domain superfamily;Bifunctional inhibitor/plant lipid transfer protein/seed storage helical domain;
1070	prot119	8	VarR	1.44112e+08	A0A3B6ITU0_WHEAT	A0A3B6ITU0	Uncharacterized protein OS=Triticum aestivum OX=4565 PE=4 SV=1	IPR006106;IPR036312;IPR016140;	Cereal seed allergen/grain softness/trypsin and alpha-amylase inhibitor;Bifunctional inhibitor/plant lipid transfer protein/seed storage helical domain superfamily;Bifunctional inhibitor/plant lipid transfer protein/seed storage helical domain;
1071	prot119	9	Heritability	0.69	A0A3B6ITU0_WHEAT	A0A3B6ITU0	Uncharacterized protein OS=Triticum aestivum OX=4565 PE=4 SV=1	IPR006106;IPR036312;IPR016140;	Cereal seed allergen/grain softness/trypsin and alpha-amylase inhibitor;Bifunctional inhibitor/plant lipid transfer protein/seed storage helical domain superfamily;Bifunctional inhibitor/plant lipid transfer protein/seed storage helical domain;
1072	prot120	1	Min	16.04	A0A3B6ILV9_WHEAT	A0A3B6ILV9	Uncharacterized protein OS=Triticum aestivum OX=4565 PE=4 SV=1	IPR006045;IPR014710;IPR011051;	Cupin 1;RmlC-like jelly roll fold;RmlC-like cupin domain superfamily;
1073	prot120	2	Mean	17.56	A0A3B6ILV9_WHEAT	A0A3B6ILV9	Uncharacterized protein OS=Triticum aestivum OX=4565 PE=4 SV=1	IPR006045;IPR014710;IPR011051;	Cupin 1;RmlC-like jelly roll fold;RmlC-like cupin domain superfamily;
1074	prot120	3	Max	18.49	A0A3B6ILV9_WHEAT	A0A3B6ILV9	Uncharacterized protein OS=Triticum aestivum OX=4565 PE=4 SV=1	IPR006045;IPR014710;IPR011051;	Cupin 1;RmlC-like jelly roll fold;RmlC-like cupin domain superfamily;
1075	prot120	4	LSD	0.51	A0A3B6ILV9_WHEAT	A0A3B6ILV9	Uncharacterized protein OS=Triticum aestivum OX=4565 PE=4 SV=1	IPR006045;IPR014710;IPR011051;	Cupin 1;RmlC-like jelly roll fold;RmlC-like cupin domain superfamily;
1077	prot120	6	VarG	0.1406***	A0A3B6ILV9_WHEAT	A0A3B6ILV9	Uncharacterized protein OS=Triticum aestivum OX=4565 PE=4 SV=1	IPR006045;IPR014710;IPR011051;	Cupin 1;RmlC-like jelly roll fold;RmlC-like cupin domain superfamily;
1078	prot120	7	VarGL	0ns	A0A3B6ILV9_WHEAT	A0A3B6ILV9	Uncharacterized protein OS=Triticum aestivum OX=4565 PE=4 SV=1	IPR006045;IPR014710;IPR011051;	Cupin 1;RmlC-like jelly roll fold;RmlC-like cupin domain superfamily;
1079	prot120	8	VarR	0.0898	A0A3B6ILV9_WHEAT	A0A3B6ILV9	Uncharacterized protein OS=Triticum aestivum OX=4565 PE=4 SV=1	IPR006045;IPR014710;IPR011051;	Cupin 1;RmlC-like jelly roll fold;RmlC-like cupin domain superfamily;
1080	prot120	9	Heritability	0.82	A0A3B6ILV9_WHEAT	A0A3B6ILV9	Uncharacterized protein OS=Triticum aestivum OX=4565 PE=4 SV=1	IPR006045;IPR014710;IPR011051;	Cupin 1;RmlC-like jelly roll fold;RmlC-like cupin domain superfamily;
1081	prot121	1	Min	238.44	A0A3B6KSH6_WHEAT	A0A3B6KSH6	rRNA N-glycosidase OS=Triticum aestivum OX=4565 PE=3 SV=1	IPR036041;IPR001574;IPR016138;IPR016139;	Ribosome-inactivating protein superfamily;Ribosome-inactivating protein;Ribosome-inactivating protein, subdomain 1;Ribosome-inactivating protein, subdomain 2;
1082	prot121	2	Mean	1881.03	A0A3B6KSH6_WHEAT	A0A3B6KSH6	rRNA N-glycosidase OS=Triticum aestivum OX=4565 PE=3 SV=1	IPR036041;IPR001574;IPR016138;IPR016139;	Ribosome-inactivating protein superfamily;Ribosome-inactivating protein;Ribosome-inactivating protein, subdomain 1;Ribosome-inactivating protein, subdomain 2;
1083	prot121	3	Max	5100.44	A0A3B6KSH6_WHEAT	A0A3B6KSH6	rRNA N-glycosidase OS=Triticum aestivum OX=4565 PE=3 SV=1	IPR036041;IPR001574;IPR016138;IPR016139;	Ribosome-inactivating protein superfamily;Ribosome-inactivating protein;Ribosome-inactivating protein, subdomain 1;Ribosome-inactivating protein, subdomain 2;
1084	prot121	4	LSD	1488.52	A0A3B6KSH6_WHEAT	A0A3B6KSH6	rRNA N-glycosidase OS=Triticum aestivum OX=4565 PE=3 SV=1	IPR036041;IPR001574;IPR016138;IPR016139;	Ribosome-inactivating protein superfamily;Ribosome-inactivating protein;Ribosome-inactivating protein, subdomain 1;Ribosome-inactivating protein, subdomain 2;
1086	prot121	6	VarG	75764.8567ns	A0A3B6KSH6_WHEAT	A0A3B6KSH6	rRNA N-glycosidase OS=Triticum aestivum OX=4565 PE=3 SV=1	IPR036041;IPR001574;IPR016138;IPR016139;	Ribosome-inactivating protein superfamily;Ribosome-inactivating protein;Ribosome-inactivating protein, subdomain 1;Ribosome-inactivating protein, subdomain 2;
1087	prot121	7	VarGL	75935.365ns	A0A3B6KSH6_WHEAT	A0A3B6KSH6	rRNA N-glycosidase OS=Triticum aestivum OX=4565 PE=3 SV=1	IPR036041;IPR001574;IPR016138;IPR016139;	Ribosome-inactivating protein superfamily;Ribosome-inactivating protein;Ribosome-inactivating protein, subdomain 1;Ribosome-inactivating protein, subdomain 2;
1088	prot121	8	VarR	413950	A0A3B6KSH6_WHEAT	A0A3B6KSH6	rRNA N-glycosidase OS=Triticum aestivum OX=4565 PE=3 SV=1	IPR036041;IPR001574;IPR016138;IPR016139;	Ribosome-inactivating protein superfamily;Ribosome-inactivating protein;Ribosome-inactivating protein, subdomain 1;Ribosome-inactivating protein, subdomain 2;
1089	prot121	9	Heritability	0.16	A0A3B6KSH6_WHEAT	A0A3B6KSH6	rRNA N-glycosidase OS=Triticum aestivum OX=4565 PE=3 SV=1	IPR036041;IPR001574;IPR016138;IPR016139;	Ribosome-inactivating protein superfamily;Ribosome-inactivating protein;Ribosome-inactivating protein, subdomain 1;Ribosome-inactivating protein, subdomain 2;
1090	prot122	1	Min	150.04	A0A3B6ED63_WHEAT	A0A3B6ED63	Uncharacterized protein OS=Triticum aestivum OX=4565 PE=4 SV=1	IPR004864;IPR013990;	Late embryogenesis abundant protein, LEA_2 subgroup;Water stress and hypersensitive response domain;
1091	prot122	2	Mean	3625.05	A0A3B6ED63_WHEAT	A0A3B6ED63	Uncharacterized protein OS=Triticum aestivum OX=4565 PE=4 SV=1	IPR004864;IPR013990;	Late embryogenesis abundant protein, LEA_2 subgroup;Water stress and hypersensitive response domain;
1092	prot122	3	Max	8890.02	A0A3B6ED63_WHEAT	A0A3B6ED63	Uncharacterized protein OS=Triticum aestivum OX=4565 PE=4 SV=1	IPR004864;IPR013990;	Late embryogenesis abundant protein, LEA_2 subgroup;Water stress and hypersensitive response domain;
1093	prot122	4	LSD	2617.48	A0A3B6ED63_WHEAT	A0A3B6ED63	Uncharacterized protein OS=Triticum aestivum OX=4565 PE=4 SV=1	IPR004864;IPR013990;	Late embryogenesis abundant protein, LEA_2 subgroup;Water stress and hypersensitive response domain;
1095	prot122	6	VarG	770039.9476***	A0A3B6ED63_WHEAT	A0A3B6ED63	Uncharacterized protein OS=Triticum aestivum OX=4565 PE=4 SV=1	IPR004864;IPR013990;	Late embryogenesis abundant protein, LEA_2 subgroup;Water stress and hypersensitive response domain;
1096	prot122	7	VarGL	0.2013ns	A0A3B6ED63_WHEAT	A0A3B6ED63	Uncharacterized protein OS=Triticum aestivum OX=4565 PE=4 SV=1	IPR004864;IPR013990;	Late embryogenesis abundant protein, LEA_2 subgroup;Water stress and hypersensitive response domain;
1097	prot122	8	VarR	1.98937e+06	A0A3B6ED63_WHEAT	A0A3B6ED63	Uncharacterized protein OS=Triticum aestivum OX=4565 PE=4 SV=1	IPR004864;IPR013990;	Late embryogenesis abundant protein, LEA_2 subgroup;Water stress and hypersensitive response domain;
1098	prot122	9	Heritability	0.5	A0A3B6ED63_WHEAT	A0A3B6ED63	Uncharacterized protein OS=Triticum aestivum OX=4565 PE=4 SV=1	IPR004864;IPR013990;	Late embryogenesis abundant protein, LEA_2 subgroup;Water stress and hypersensitive response domain;
1099	prot123	1	Min	11716.6	A0A3B6HSA4_WHEAT	A0A3B6HSA4	Uncharacterized protein OS=Triticum aestivum OX=4565 PE=4 SV=1	IPR006045;IPR014710;IPR011051;	Cupin 1;RmlC-like jelly roll fold;RmlC-like cupin domain superfamily;
1100	prot123	2	Mean	15351.9	A0A3B6HSA4_WHEAT	A0A3B6HSA4	Uncharacterized protein OS=Triticum aestivum OX=4565 PE=4 SV=1	IPR006045;IPR014710;IPR011051;	Cupin 1;RmlC-like jelly roll fold;RmlC-like cupin domain superfamily;
1101	prot123	3	Max	19392.1	A0A3B6HSA4_WHEAT	A0A3B6HSA4	Uncharacterized protein OS=Triticum aestivum OX=4565 PE=4 SV=1	IPR006045;IPR014710;IPR011051;	Cupin 1;RmlC-like jelly roll fold;RmlC-like cupin domain superfamily;
1102	prot123	4	LSD	2450.67	A0A3B6HSA4_WHEAT	A0A3B6HSA4	Uncharacterized protein OS=Triticum aestivum OX=4565 PE=4 SV=1	IPR006045;IPR014710;IPR011051;	Cupin 1;RmlC-like jelly roll fold;RmlC-like cupin domain superfamily;
1104	prot123	6	VarG	1603750.89***	A0A3B6HSA4_WHEAT	A0A3B6HSA4	Uncharacterized protein OS=Triticum aestivum OX=4565 PE=4 SV=1	IPR006045;IPR014710;IPR011051;	Cupin 1;RmlC-like jelly roll fold;RmlC-like cupin domain superfamily;
1105	prot123	7	VarGL	331043.8069ns	A0A3B6HSA4_WHEAT	A0A3B6HSA4	Uncharacterized protein OS=Triticum aestivum OX=4565 PE=4 SV=1	IPR006045;IPR014710;IPR011051;	Cupin 1;RmlC-like jelly roll fold;RmlC-like cupin domain superfamily;
1106	prot123	8	VarR	1.96266e+06	A0A3B6HSA4_WHEAT	A0A3B6HSA4	Uncharacterized protein OS=Triticum aestivum OX=4565 PE=4 SV=1	IPR006045;IPR014710;IPR011051;	Cupin 1;RmlC-like jelly roll fold;RmlC-like cupin domain superfamily;
1107	prot123	9	Heritability	0.68	A0A3B6HSA4_WHEAT	A0A3B6HSA4	Uncharacterized protein OS=Triticum aestivum OX=4565 PE=4 SV=1	IPR006045;IPR014710;IPR011051;	Cupin 1;RmlC-like jelly roll fold;RmlC-like cupin domain superfamily;
1108	prot124	1	Min	12605.6	H2A5_WHEAT	Q43213	Protein H2A.5 OS=Triticum aestivum OX=4565 GN=H2A-2 PE=2 SV=3	IPR009072;IPR002119;IPR007125;IPR032454;IPR032458;	Histone-fold;Histone H2A;Histone H2A/H2B/H3;Histone H2A, C-terminal domain;Histone H2A conserved site;
1109	prot124	2	Mean	21772.8	H2A5_WHEAT	Q43213	Protein H2A.5 OS=Triticum aestivum OX=4565 GN=H2A-2 PE=2 SV=3	IPR009072;IPR002119;IPR007125;IPR032454;IPR032458;	Histone-fold;Histone H2A;Histone H2A/H2B/H3;Histone H2A, C-terminal domain;Histone H2A conserved site;
1110	prot124	3	Max	32328.3	H2A5_WHEAT	Q43213	Protein H2A.5 OS=Triticum aestivum OX=4565 GN=H2A-2 PE=2 SV=3	IPR009072;IPR002119;IPR007125;IPR032454;IPR032458;	Histone-fold;Histone H2A;Histone H2A/H2B/H3;Histone H2A, C-terminal domain;Histone H2A conserved site;
1111	prot124	4	LSD	7207.72	H2A5_WHEAT	Q43213	Protein H2A.5 OS=Triticum aestivum OX=4565 GN=H2A-2 PE=2 SV=3	IPR009072;IPR002119;IPR007125;IPR032454;IPR032458;	Histone-fold;Histone H2A;Histone H2A/H2B/H3;Histone H2A, C-terminal domain;Histone H2A conserved site;
1113	prot124	6	VarG	7273386.8853***	H2A5_WHEAT	Q43213	Protein H2A.5 OS=Triticum aestivum OX=4565 GN=H2A-2 PE=2 SV=3	IPR009072;IPR002119;IPR007125;IPR032454;IPR032458;	Histone-fold;Histone H2A;Histone H2A/H2B/H3;Histone H2A, C-terminal domain;Histone H2A conserved site;
1114	prot124	7	VarGL	8567296.5138**	H2A5_WHEAT	Q43213	Protein H2A.5 OS=Triticum aestivum OX=4565 GN=H2A-2 PE=2 SV=3	IPR009072;IPR002119;IPR007125;IPR032454;IPR032458;	Histone-fold;Histone H2A;Histone H2A/H2B/H3;Histone H2A, C-terminal domain;Histone H2A conserved site;
1115	prot124	8	VarR	7.66819e+06	H2A5_WHEAT	Q43213	Protein H2A.5 OS=Triticum aestivum OX=4565 GN=H2A-2 PE=2 SV=3	IPR009072;IPR002119;IPR007125;IPR032454;IPR032458;	Histone-fold;Histone H2A;Histone H2A/H2B/H3;Histone H2A, C-terminal domain;Histone H2A conserved site;
1116	prot124	9	Heritability	0.54	H2A5_WHEAT	Q43213	Protein H2A.5 OS=Triticum aestivum OX=4565 GN=H2A-2 PE=2 SV=3	IPR009072;IPR002119;IPR007125;IPR032454;IPR032458;	Histone-fold;Histone H2A;Histone H2A/H2B/H3;Histone H2A, C-terminal domain;Histone H2A conserved site;
1117	prot125	1	Min	940.17	A0A3B6MU19_WHEAT	A0A3B6MU19	Uncharacterized protein OS=Triticum aestivum OX=4565 PE=4 SV=1	IPR036758;IPR007493;	At5g01610-like superfamily;Protein of unknown function DUF538;
1118	prot125	2	Mean	4381.3	A0A3B6MU19_WHEAT	A0A3B6MU19	Uncharacterized protein OS=Triticum aestivum OX=4565 PE=4 SV=1	IPR036758;IPR007493;	At5g01610-like superfamily;Protein of unknown function DUF538;
1119	prot125	3	Max	9372.44	A0A3B6MU19_WHEAT	A0A3B6MU19	Uncharacterized protein OS=Triticum aestivum OX=4565 PE=4 SV=1	IPR036758;IPR007493;	At5g01610-like superfamily;Protein of unknown function DUF538;
1120	prot125	4	LSD	3858.72	A0A3B6MU19_WHEAT	A0A3B6MU19	Uncharacterized protein OS=Triticum aestivum OX=4565 PE=4 SV=1	IPR036758;IPR007493;	At5g01610-like superfamily;Protein of unknown function DUF538;
1122	prot125	6	VarG	337922.079ns	A0A3B6MU19_WHEAT	A0A3B6MU19	Uncharacterized protein OS=Triticum aestivum OX=4565 PE=4 SV=1	IPR036758;IPR007493;	At5g01610-like superfamily;Protein of unknown function DUF538;
1123	prot125	7	VarGL	3.505ns	A0A3B6MU19_WHEAT	A0A3B6MU19	Uncharacterized protein OS=Triticum aestivum OX=4565 PE=4 SV=1	IPR036758;IPR007493;	At5g01610-like superfamily;Protein of unknown function DUF538;
1124	prot125	8	VarR	3.58584e+06	A0A3B6MU19_WHEAT	A0A3B6MU19	Uncharacterized protein OS=Triticum aestivum OX=4565 PE=4 SV=1	IPR036758;IPR007493;	At5g01610-like superfamily;Protein of unknown function DUF538;
1125	prot125	9	Heritability	0.18	A0A3B6MU19_WHEAT	A0A3B6MU19	Uncharacterized protein OS=Triticum aestivum OX=4565 PE=4 SV=1	IPR036758;IPR007493;	At5g01610-like superfamily;Protein of unknown function DUF538;
1126	prot126	1	Min	4664.12	A0A3B6CE27_WHEAT	A0A3B6CE27	Adenosylhomocysteinase OS=Triticum aestivum OX=4565 PE=3 SV=1	IPR042172;IPR000043;IPR015878;IPR036291;IPR020082;	Adenosylhomocysteinase-like superfamily;Adenosylhomocysteinase-like;S-adenosyl-L-homocysteine hydrolase, NAD binding domain;NAD(P)-binding domain superfamily;S-adenosyl-L-homocysteine hydrolase, conserved site;
1127	prot126	2	Mean	6166.97	A0A3B6CE27_WHEAT	A0A3B6CE27	Adenosylhomocysteinase OS=Triticum aestivum OX=4565 PE=3 SV=1	IPR042172;IPR000043;IPR015878;IPR036291;IPR020082;	Adenosylhomocysteinase-like superfamily;Adenosylhomocysteinase-like;S-adenosyl-L-homocysteine hydrolase, NAD binding domain;NAD(P)-binding domain superfamily;S-adenosyl-L-homocysteine hydrolase, conserved site;
1128	prot126	3	Max	8191.87	A0A3B6CE27_WHEAT	A0A3B6CE27	Adenosylhomocysteinase OS=Triticum aestivum OX=4565 PE=3 SV=1	IPR042172;IPR000043;IPR015878;IPR036291;IPR020082;	Adenosylhomocysteinase-like superfamily;Adenosylhomocysteinase-like;S-adenosyl-L-homocysteine hydrolase, NAD binding domain;NAD(P)-binding domain superfamily;S-adenosyl-L-homocysteine hydrolase, conserved site;
1129	prot126	4	LSD	1618.87	A0A3B6CE27_WHEAT	A0A3B6CE27	Adenosylhomocysteinase OS=Triticum aestivum OX=4565 PE=3 SV=1	IPR042172;IPR000043;IPR015878;IPR036291;IPR020082;	Adenosylhomocysteinase-like superfamily;Adenosylhomocysteinase-like;S-adenosyl-L-homocysteine hydrolase, NAD binding domain;NAD(P)-binding domain superfamily;S-adenosyl-L-homocysteine hydrolase, conserved site;
1131	prot126	6	VarG	79159.433ns	A0A3B6CE27_WHEAT	A0A3B6CE27	Adenosylhomocysteinase OS=Triticum aestivum OX=4565 PE=3 SV=1	IPR042172;IPR000043;IPR015878;IPR036291;IPR020082;	Adenosylhomocysteinase-like superfamily;Adenosylhomocysteinase-like;S-adenosyl-L-homocysteine hydrolase, NAD binding domain;NAD(P)-binding domain superfamily;S-adenosyl-L-homocysteine hydrolase, conserved site;
1132	prot126	7	VarGL	133850.7443ns	A0A3B6CE27_WHEAT	A0A3B6CE27	Adenosylhomocysteinase OS=Triticum aestivum OX=4565 PE=3 SV=1	IPR042172;IPR000043;IPR015878;IPR036291;IPR020082;	Adenosylhomocysteinase-like superfamily;Adenosylhomocysteinase-like;S-adenosyl-L-homocysteine hydrolase, NAD binding domain;NAD(P)-binding domain superfamily;S-adenosyl-L-homocysteine hydrolase, conserved site;
1133	prot126	8	VarR	787576	A0A3B6CE27_WHEAT	A0A3B6CE27	Adenosylhomocysteinase OS=Triticum aestivum OX=4565 PE=3 SV=1	IPR042172;IPR000043;IPR015878;IPR036291;IPR020082;	Adenosylhomocysteinase-like superfamily;Adenosylhomocysteinase-like;S-adenosyl-L-homocysteine hydrolase, NAD binding domain;NAD(P)-binding domain superfamily;S-adenosyl-L-homocysteine hydrolase, conserved site;
1134	prot126	9	Heritability	0.2	A0A3B6CE27_WHEAT	A0A3B6CE27	Adenosylhomocysteinase OS=Triticum aestivum OX=4565 PE=3 SV=1	IPR042172;IPR000043;IPR015878;IPR036291;IPR020082;	Adenosylhomocysteinase-like superfamily;Adenosylhomocysteinase-like;S-adenosyl-L-homocysteine hydrolase, NAD binding domain;NAD(P)-binding domain superfamily;S-adenosyl-L-homocysteine hydrolase, conserved site;
1135	prot127	1	Min	12.07	W5A9E1_WHEAT	W5A9E1	Uncharacterized protein OS=Triticum aestivum OX=4565 PE=4 SV=1	IPR002906;IPR011332;IPR038582;IPR019956;IPR029071;IPR019954;IPR000626;	Ribosomal protein S27a;Zinc-binding ribosomal protein;S27a-like superfamily;Ubiquitin domain;Ubiquitin-like domain superfamily;Ubiquitin conserved site;Ubiquitin-like domain;
1136	prot127	2	Mean	13.83	W5A9E1_WHEAT	W5A9E1	Uncharacterized protein OS=Triticum aestivum OX=4565 PE=4 SV=1	IPR002906;IPR011332;IPR038582;IPR019956;IPR029071;IPR019954;IPR000626;	Ribosomal protein S27a;Zinc-binding ribosomal protein;S27a-like superfamily;Ubiquitin domain;Ubiquitin-like domain superfamily;Ubiquitin conserved site;Ubiquitin-like domain;
1137	prot127	3	Max	15.87	W5A9E1_WHEAT	W5A9E1	Uncharacterized protein OS=Triticum aestivum OX=4565 PE=4 SV=1	IPR002906;IPR011332;IPR038582;IPR019956;IPR029071;IPR019954;IPR000626;	Ribosomal protein S27a;Zinc-binding ribosomal protein;S27a-like superfamily;Ubiquitin domain;Ubiquitin-like domain superfamily;Ubiquitin conserved site;Ubiquitin-like domain;
1138	prot127	4	LSD	1.45	W5A9E1_WHEAT	W5A9E1	Uncharacterized protein OS=Triticum aestivum OX=4565 PE=4 SV=1	IPR002906;IPR011332;IPR038582;IPR019956;IPR029071;IPR019954;IPR000626;	Ribosomal protein S27a;Zinc-binding ribosomal protein;S27a-like superfamily;Ubiquitin domain;Ubiquitin-like domain superfamily;Ubiquitin conserved site;Ubiquitin-like domain;
1140	prot127	6	VarG	0.1154**	W5A9E1_WHEAT	W5A9E1	Uncharacterized protein OS=Triticum aestivum OX=4565 PE=4 SV=1	IPR002906;IPR011332;IPR038582;IPR019956;IPR029071;IPR019954;IPR000626;	Ribosomal protein S27a;Zinc-binding ribosomal protein;S27a-like superfamily;Ubiquitin domain;Ubiquitin-like domain superfamily;Ubiquitin conserved site;Ubiquitin-like domain;
1141	prot127	7	VarGL	0ns	W5A9E1_WHEAT	W5A9E1	Uncharacterized protein OS=Triticum aestivum OX=4565 PE=4 SV=1	IPR002906;IPR011332;IPR038582;IPR019956;IPR029071;IPR019954;IPR000626;	Ribosomal protein S27a;Zinc-binding ribosomal protein;S27a-like superfamily;Ubiquitin domain;Ubiquitin-like domain superfamily;Ubiquitin conserved site;Ubiquitin-like domain;
1142	prot127	8	VarR	0.6773	W5A9E1_WHEAT	W5A9E1	Uncharacterized protein OS=Triticum aestivum OX=4565 PE=4 SV=1	IPR002906;IPR011332;IPR038582;IPR019956;IPR029071;IPR019954;IPR000626;	Ribosomal protein S27a;Zinc-binding ribosomal protein;S27a-like superfamily;Ubiquitin domain;Ubiquitin-like domain superfamily;Ubiquitin conserved site;Ubiquitin-like domain;
1143	prot127	9	Heritability	0.32	W5A9E1_WHEAT	W5A9E1	Uncharacterized protein OS=Triticum aestivum OX=4565 PE=4 SV=1	IPR002906;IPR011332;IPR038582;IPR019956;IPR029071;IPR019954;IPR000626;	Ribosomal protein S27a;Zinc-binding ribosomal protein;S27a-like superfamily;Ubiquitin domain;Ubiquitin-like domain superfamily;Ubiquitin conserved site;Ubiquitin-like domain;
1144	prot128	1	Min	778.94	Q41585_WHEAT	Q41585	Type V Thionin OS=Triticum aestivum OX=4565 GN=TthV2 PE=4 SV=1	IPR001010;	Thionin;
1145	prot128	2	Mean	4957.1	Q41585_WHEAT	Q41585	Type V Thionin OS=Triticum aestivum OX=4565 GN=TthV2 PE=4 SV=1	IPR001010;	Thionin;
1146	prot128	3	Max	13760.5	Q41585_WHEAT	Q41585	Type V Thionin OS=Triticum aestivum OX=4565 GN=TthV2 PE=4 SV=1	IPR001010;	Thionin;
1147	prot128	4	LSD	6976.02	Q41585_WHEAT	Q41585	Type V Thionin OS=Triticum aestivum OX=4565 GN=TthV2 PE=4 SV=1	IPR001010;	Thionin;
1149	prot128	6	VarG	680792.6307ns	Q41585_WHEAT	Q41585	Type V Thionin OS=Triticum aestivum OX=4565 GN=TthV2 PE=4 SV=1	IPR001010;	Thionin;
1150	prot128	7	VarGL	0.7783ns	Q41585_WHEAT	Q41585	Type V Thionin OS=Triticum aestivum OX=4565 GN=TthV2 PE=4 SV=1	IPR001010;	Thionin;
1151	prot128	8	VarR	7.69134e+06	Q41585_WHEAT	Q41585	Type V Thionin OS=Triticum aestivum OX=4565 GN=TthV2 PE=4 SV=1	IPR001010;	Thionin;
1152	prot128	9	Heritability	0.12	Q41585_WHEAT	Q41585	Type V Thionin OS=Triticum aestivum OX=4565 GN=TthV2 PE=4 SV=1	IPR001010;	Thionin;
1153	prot129	1	Min	7849.92	A0A1D6S518_WHEAT	A0A1D6S518	UTP--glucose-1-phosphate uridylyltransferase OS=Triticum aestivum OX=4565 PE=3 SV=1	IPR029044;IPR002618;IPR016267;	Nucleotide-diphospho-sugar transferases;UDPGP family;UTP--glucose-1-phosphate uridylyltransferase;
1154	prot129	2	Mean	10454	A0A1D6S518_WHEAT	A0A1D6S518	UTP--glucose-1-phosphate uridylyltransferase OS=Triticum aestivum OX=4565 PE=3 SV=1	IPR029044;IPR002618;IPR016267;	Nucleotide-diphospho-sugar transferases;UDPGP family;UTP--glucose-1-phosphate uridylyltransferase;
1155	prot129	3	Max	13205.1	A0A1D6S518_WHEAT	A0A1D6S518	UTP--glucose-1-phosphate uridylyltransferase OS=Triticum aestivum OX=4565 PE=3 SV=1	IPR029044;IPR002618;IPR016267;	Nucleotide-diphospho-sugar transferases;UDPGP family;UTP--glucose-1-phosphate uridylyltransferase;
1156	prot129	4	LSD	2147.58	A0A1D6S518_WHEAT	A0A1D6S518	UTP--glucose-1-phosphate uridylyltransferase OS=Triticum aestivum OX=4565 PE=3 SV=1	IPR029044;IPR002618;IPR016267;	Nucleotide-diphospho-sugar transferases;UDPGP family;UTP--glucose-1-phosphate uridylyltransferase;
1158	prot129	6	VarG	617811.2841***	A0A1D6S518_WHEAT	A0A1D6S518	UTP--glucose-1-phosphate uridylyltransferase OS=Triticum aestivum OX=4565 PE=3 SV=1	IPR029044;IPR002618;IPR016267;	Nucleotide-diphospho-sugar transferases;UDPGP family;UTP--glucose-1-phosphate uridylyltransferase;
1159	prot129	7	VarGL	594942.0084*	A0A1D6S518_WHEAT	A0A1D6S518	UTP--glucose-1-phosphate uridylyltransferase OS=Triticum aestivum OX=4565 PE=3 SV=1	IPR029044;IPR002618;IPR016267;	Nucleotide-diphospho-sugar transferases;UDPGP family;UTP--glucose-1-phosphate uridylyltransferase;
1160	prot129	8	VarR	1.02394e+06	A0A1D6S518_WHEAT	A0A1D6S518	UTP--glucose-1-phosphate uridylyltransferase OS=Triticum aestivum OX=4565 PE=3 SV=1	IPR029044;IPR002618;IPR016267;	Nucleotide-diphospho-sugar transferases;UDPGP family;UTP--glucose-1-phosphate uridylyltransferase;
1161	prot129	9	Heritability	0.52	A0A1D6S518_WHEAT	A0A1D6S518	UTP--glucose-1-phosphate uridylyltransferase OS=Triticum aestivum OX=4565 PE=3 SV=1	IPR029044;IPR002618;IPR016267;	Nucleotide-diphospho-sugar transferases;UDPGP family;UTP--glucose-1-phosphate uridylyltransferase;
1162	prot130	1	Min	-10648.4	A0A3B6SLN9_WHEAT	A0A3B6SLN9	Uncharacterized protein OS=Triticum aestivum OX=4565 PE=3 SV=1	IPR002068;IPR031107;IPR008978;	Alpha crystallin/Hsp20 domain;Small heat shock protein HSP20;HSP20-like chaperone;
1163	prot130	2	Mean	20871.1	A0A3B6SLN9_WHEAT	A0A3B6SLN9	Uncharacterized protein OS=Triticum aestivum OX=4565 PE=3 SV=1	IPR002068;IPR031107;IPR008978;	Alpha crystallin/Hsp20 domain;Small heat shock protein HSP20;HSP20-like chaperone;
1164	prot130	3	Max	32985.1	A0A3B6SLN9_WHEAT	A0A3B6SLN9	Uncharacterized protein OS=Triticum aestivum OX=4565 PE=3 SV=1	IPR002068;IPR031107;IPR008978;	Alpha crystallin/Hsp20 domain;Small heat shock protein HSP20;HSP20-like chaperone;
1165	prot130	4	LSD	9073.7	A0A3B6SLN9_WHEAT	A0A3B6SLN9	Uncharacterized protein OS=Triticum aestivum OX=4565 PE=3 SV=1	IPR002068;IPR031107;IPR008978;	Alpha crystallin/Hsp20 domain;Small heat shock protein HSP20;HSP20-like chaperone;
1167	prot130	6	VarG	15642235.8083***	A0A3B6SLN9_WHEAT	A0A3B6SLN9	Uncharacterized protein OS=Triticum aestivum OX=4565 PE=3 SV=1	IPR002068;IPR031107;IPR008978;	Alpha crystallin/Hsp20 domain;Small heat shock protein HSP20;HSP20-like chaperone;
1168	prot130	7	VarGL	2039767.9911ns	A0A3B6SLN9_WHEAT	A0A3B6SLN9	Uncharacterized protein OS=Triticum aestivum OX=4565 PE=3 SV=1	IPR002068;IPR031107;IPR008978;	Alpha crystallin/Hsp20 domain;Small heat shock protein HSP20;HSP20-like chaperone;
1169	prot130	8	VarR	1.9353e+07	A0A3B6SLN9_WHEAT	A0A3B6SLN9	Uncharacterized protein OS=Triticum aestivum OX=4565 PE=3 SV=1	IPR002068;IPR031107;IPR008978;	Alpha crystallin/Hsp20 domain;Small heat shock protein HSP20;HSP20-like chaperone;
1170	prot130	9	Heritability	0.6	A0A3B6SLN9_WHEAT	A0A3B6SLN9	Uncharacterized protein OS=Triticum aestivum OX=4565 PE=3 SV=1	IPR002068;IPR031107;IPR008978;	Alpha crystallin/Hsp20 domain;Small heat shock protein HSP20;HSP20-like chaperone;
1171	prot131	1	Min	4178.61	A0A3B6FWG5_WHEAT	A0A3B6FWG5	Uncharacterized protein OS=Triticum aestivum OX=4565 PE=3 SV=1	IPR018181;IPR029048;IPR029047;IPR013126;	Heat shock protein 70, conserved site;Heat shock protein 70kD, C-terminal domain superfamily;Heat shock protein 70kD, peptide-binding domain superfamily;Heat shock protein 70 family;
1172	prot131	2	Mean	7476.21	A0A3B6FWG5_WHEAT	A0A3B6FWG5	Uncharacterized protein OS=Triticum aestivum OX=4565 PE=3 SV=1	IPR018181;IPR029048;IPR029047;IPR013126;	Heat shock protein 70, conserved site;Heat shock protein 70kD, C-terminal domain superfamily;Heat shock protein 70kD, peptide-binding domain superfamily;Heat shock protein 70 family;
1173	prot131	3	Max	11110.2	A0A3B6FWG5_WHEAT	A0A3B6FWG5	Uncharacterized protein OS=Triticum aestivum OX=4565 PE=3 SV=1	IPR018181;IPR029048;IPR029047;IPR013126;	Heat shock protein 70, conserved site;Heat shock protein 70kD, C-terminal domain superfamily;Heat shock protein 70kD, peptide-binding domain superfamily;Heat shock protein 70 family;
1174	prot131	4	LSD	3121.94	A0A3B6FWG5_WHEAT	A0A3B6FWG5	Uncharacterized protein OS=Triticum aestivum OX=4565 PE=3 SV=1	IPR018181;IPR029048;IPR029047;IPR013126;	Heat shock protein 70, conserved site;Heat shock protein 70kD, C-terminal domain superfamily;Heat shock protein 70kD, peptide-binding domain superfamily;Heat shock protein 70 family;
1176	prot131	6	VarG	202139.78ns	A0A3B6FWG5_WHEAT	A0A3B6FWG5	Uncharacterized protein OS=Triticum aestivum OX=4565 PE=3 SV=1	IPR018181;IPR029048;IPR029047;IPR013126;	Heat shock protein 70, conserved site;Heat shock protein 70kD, C-terminal domain superfamily;Heat shock protein 70kD, peptide-binding domain superfamily;Heat shock protein 70 family;
1177	prot131	7	VarGL	451621.8695ns	A0A3B6FWG5_WHEAT	A0A3B6FWG5	Uncharacterized protein OS=Triticum aestivum OX=4565 PE=3 SV=1	IPR018181;IPR029048;IPR029047;IPR013126;	Heat shock protein 70, conserved site;Heat shock protein 70kD, C-terminal domain superfamily;Heat shock protein 70kD, peptide-binding domain superfamily;Heat shock protein 70 family;
1178	prot131	8	VarR	2.79417e+06	A0A3B6FWG5_WHEAT	A0A3B6FWG5	Uncharacterized protein OS=Triticum aestivum OX=4565 PE=3 SV=1	IPR018181;IPR029048;IPR029047;IPR013126;	Heat shock protein 70, conserved site;Heat shock protein 70kD, C-terminal domain superfamily;Heat shock protein 70kD, peptide-binding domain superfamily;Heat shock protein 70 family;
1179	prot131	9	Heritability	0.15	A0A3B6FWG5_WHEAT	A0A3B6FWG5	Uncharacterized protein OS=Triticum aestivum OX=4565 PE=3 SV=1	IPR018181;IPR029048;IPR029047;IPR013126;	Heat shock protein 70, conserved site;Heat shock protein 70kD, C-terminal domain superfamily;Heat shock protein 70kD, peptide-binding domain superfamily;Heat shock protein 70 family;
1180	prot132	1	Min	7561.64	A0A3B6JHB6_WHEAT	A0A3B6JHB6	Uncharacterized protein OS=Triticum aestivum OX=4565 PE=4 SV=1	IPR006045;IPR014710;IPR011051;	Cupin 1;RmlC-like jelly roll fold;RmlC-like cupin domain superfamily;
1181	prot132	2	Mean	11357.3	A0A3B6JHB6_WHEAT	A0A3B6JHB6	Uncharacterized protein OS=Triticum aestivum OX=4565 PE=4 SV=1	IPR006045;IPR014710;IPR011051;	Cupin 1;RmlC-like jelly roll fold;RmlC-like cupin domain superfamily;
1182	prot132	3	Max	15070.7	A0A3B6JHB6_WHEAT	A0A3B6JHB6	Uncharacterized protein OS=Triticum aestivum OX=4565 PE=4 SV=1	IPR006045;IPR014710;IPR011051;	Cupin 1;RmlC-like jelly roll fold;RmlC-like cupin domain superfamily;
1183	prot132	4	LSD	2375.05	A0A3B6JHB6_WHEAT	A0A3B6JHB6	Uncharacterized protein OS=Triticum aestivum OX=4565 PE=4 SV=1	IPR006045;IPR014710;IPR011051;	Cupin 1;RmlC-like jelly roll fold;RmlC-like cupin domain superfamily;
1185	prot132	6	VarG	1019886.536***	A0A3B6JHB6_WHEAT	A0A3B6JHB6	Uncharacterized protein OS=Triticum aestivum OX=4565 PE=4 SV=1	IPR006045;IPR014710;IPR011051;	Cupin 1;RmlC-like jelly roll fold;RmlC-like cupin domain superfamily;
1186	prot132	7	VarGL	0.1532ns	A0A3B6JHB6_WHEAT	A0A3B6JHB6	Uncharacterized protein OS=Triticum aestivum OX=4565 PE=4 SV=1	IPR006045;IPR014710;IPR011051;	Cupin 1;RmlC-like jelly roll fold;RmlC-like cupin domain superfamily;
1187	prot132	8	VarR	1.94387e+06	A0A3B6JHB6_WHEAT	A0A3B6JHB6	Uncharacterized protein OS=Triticum aestivum OX=4565 PE=4 SV=1	IPR006045;IPR014710;IPR011051;	Cupin 1;RmlC-like jelly roll fold;RmlC-like cupin domain superfamily;
1188	prot132	9	Heritability	0.6	A0A3B6JHB6_WHEAT	A0A3B6JHB6	Uncharacterized protein OS=Triticum aestivum OX=4565 PE=4 SV=1	IPR006045;IPR014710;IPR011051;	Cupin 1;RmlC-like jelly roll fold;RmlC-like cupin domain superfamily;
1189	prot133	1	Min	5441.34	A0A3B6HPE1_WHEAT	A0A3B6HPE1	Uncharacterized protein OS=Triticum aestivum OX=4565 PE=4 SV=1		0
1190	prot133	2	Mean	8581.3	A0A3B6HPE1_WHEAT	A0A3B6HPE1	Uncharacterized protein OS=Triticum aestivum OX=4565 PE=4 SV=1		0
1191	prot133	3	Max	13351.5	A0A3B6HPE1_WHEAT	A0A3B6HPE1	Uncharacterized protein OS=Triticum aestivum OX=4565 PE=4 SV=1		0
1192	prot133	4	LSD	3518.54	A0A3B6HPE1_WHEAT	A0A3B6HPE1	Uncharacterized protein OS=Triticum aestivum OX=4565 PE=4 SV=1		0
1194	prot133	6	VarG	966425.7598***	A0A3B6HPE1_WHEAT	A0A3B6HPE1	Uncharacterized protein OS=Triticum aestivum OX=4565 PE=4 SV=1		0
1195	prot133	7	VarGL	2529639.724***	A0A3B6HPE1_WHEAT	A0A3B6HPE1	Uncharacterized protein OS=Triticum aestivum OX=4565 PE=4 SV=1		0
1196	prot133	8	VarR	1.39692e+06	A0A3B6HPE1_WHEAT	A0A3B6HPE1	Uncharacterized protein OS=Triticum aestivum OX=4565 PE=4 SV=1		0
1197	prot133	9	Heritability	0.4	A0A3B6HPE1_WHEAT	A0A3B6HPE1	Uncharacterized protein OS=Triticum aestivum OX=4565 PE=4 SV=1		0
1198	prot134	1	Min	12221.6	R4ZCU3_WHEAT	R4ZCU3	M-2 OS=Triticum aestivum OX=4565 GN=m-2 PE=4 SV=1	IPR029227;	Plant antimicrobial peptide;
1199	prot134	2	Mean	36257.9	R4ZCU3_WHEAT	R4ZCU3	M-2 OS=Triticum aestivum OX=4565 GN=m-2 PE=4 SV=1	IPR029227;	Plant antimicrobial peptide;
1200	prot134	3	Max	74288.2	R4ZCU3_WHEAT	R4ZCU3	M-2 OS=Triticum aestivum OX=4565 GN=m-2 PE=4 SV=1	IPR029227;	Plant antimicrobial peptide;
1201	prot134	4	LSD	16523.3	R4ZCU3_WHEAT	R4ZCU3	M-2 OS=Triticum aestivum OX=4565 GN=m-2 PE=4 SV=1	IPR029227;	Plant antimicrobial peptide;
1203	prot134	6	VarG	107302089.7928***	R4ZCU3_WHEAT	R4ZCU3	M-2 OS=Triticum aestivum OX=4565 GN=m-2 PE=4 SV=1	IPR029227;	Plant antimicrobial peptide;
1204	prot134	7	VarGL	10.438ns	R4ZCU3_WHEAT	R4ZCU3	M-2 OS=Triticum aestivum OX=4565 GN=m-2 PE=4 SV=1	IPR029227;	Plant antimicrobial peptide;
1205	prot134	8	VarR	1.0315e+08	R4ZCU3_WHEAT	R4ZCU3	M-2 OS=Triticum aestivum OX=4565 GN=m-2 PE=4 SV=1	IPR029227;	Plant antimicrobial peptide;
1206	prot134	9	Heritability	0.76	R4ZCU3_WHEAT	R4ZCU3	M-2 OS=Triticum aestivum OX=4565 GN=m-2 PE=4 SV=1	IPR029227;	Plant antimicrobial peptide;
1207	prot135	1	Min	-376.09	A0A3B5ZVX4_WHEAT	A0A3B5ZVX4	Uncharacterized protein OS=Triticum aestivum OX=4565 PE=4 SV=1		0
1208	prot135	2	Mean	3800.69	A0A3B5ZVX4_WHEAT	A0A3B5ZVX4	Uncharacterized protein OS=Triticum aestivum OX=4565 PE=4 SV=1		0
1209	prot135	3	Max	5769.3	A0A3B5ZVX4_WHEAT	A0A3B5ZVX4	Uncharacterized protein OS=Triticum aestivum OX=4565 PE=4 SV=1		0
1210	prot135	4	LSD	1605.52	A0A3B5ZVX4_WHEAT	A0A3B5ZVX4	Uncharacterized protein OS=Triticum aestivum OX=4565 PE=4 SV=1		0
1212	prot135	6	VarG	368259.5508***	A0A3B5ZVX4_WHEAT	A0A3B5ZVX4	Uncharacterized protein OS=Triticum aestivum OX=4565 PE=4 SV=1		0
1213	prot135	7	VarGL	212834.5594ns	A0A3B5ZVX4_WHEAT	A0A3B5ZVX4	Uncharacterized protein OS=Triticum aestivum OX=4565 PE=4 SV=1		0
1214	prot135	8	VarR	603308	A0A3B5ZVX4_WHEAT	A0A3B5ZVX4	Uncharacterized protein OS=Triticum aestivum OX=4565 PE=4 SV=1		0
1215	prot135	9	Heritability	0.53	A0A3B5ZVX4_WHEAT	A0A3B5ZVX4	Uncharacterized protein OS=Triticum aestivum OX=4565 PE=4 SV=1		0
1216	prot136	1	Min	4350.04	Q8H0K8_WHEAT	Q8H0K8	Xylanase inhibitor OS=Triticum aestivum OX=4565 GN=xiI PE=1 SV=1	IPR001461;IPR033121;IPR021109;IPR032799;IPR032861;IPR033868;	Aspartic peptidase A1 family;Peptidase family A1 domain;Aspartic peptidase domain superfamily;Xylanase inhibitor, C-terminal;Xylanase inhibitor, N-terminal;Xylanase inhibitor I-like;
1217	prot136	2	Mean	16429	Q8H0K8_WHEAT	Q8H0K8	Xylanase inhibitor OS=Triticum aestivum OX=4565 GN=xiI PE=1 SV=1	IPR001461;IPR033121;IPR021109;IPR032799;IPR032861;IPR033868;	Aspartic peptidase A1 family;Peptidase family A1 domain;Aspartic peptidase domain superfamily;Xylanase inhibitor, C-terminal;Xylanase inhibitor, N-terminal;Xylanase inhibitor I-like;
1218	prot136	3	Max	22762.8	Q8H0K8_WHEAT	Q8H0K8	Xylanase inhibitor OS=Triticum aestivum OX=4565 GN=xiI PE=1 SV=1	IPR001461;IPR033121;IPR021109;IPR032799;IPR032861;IPR033868;	Aspartic peptidase A1 family;Peptidase family A1 domain;Aspartic peptidase domain superfamily;Xylanase inhibitor, C-terminal;Xylanase inhibitor, N-terminal;Xylanase inhibitor I-like;
1219	prot136	4	LSD	4157.58	Q8H0K8_WHEAT	Q8H0K8	Xylanase inhibitor OS=Triticum aestivum OX=4565 GN=xiI PE=1 SV=1	IPR001461;IPR033121;IPR021109;IPR032799;IPR032861;IPR033868;	Aspartic peptidase A1 family;Peptidase family A1 domain;Aspartic peptidase domain superfamily;Xylanase inhibitor, C-terminal;Xylanase inhibitor, N-terminal;Xylanase inhibitor I-like;
1221	prot136	6	VarG	12494412.8271***	Q8H0K8_WHEAT	Q8H0K8	Xylanase inhibitor OS=Triticum aestivum OX=4565 GN=xiI PE=1 SV=1	IPR001461;IPR033121;IPR021109;IPR032799;IPR032861;IPR033868;	Aspartic peptidase A1 family;Peptidase family A1 domain;Aspartic peptidase domain superfamily;Xylanase inhibitor, C-terminal;Xylanase inhibitor, N-terminal;Xylanase inhibitor I-like;
1222	prot136	7	VarGL	899312.8184ns	Q8H0K8_WHEAT	Q8H0K8	Xylanase inhibitor OS=Triticum aestivum OX=4565 GN=xiI PE=1 SV=1	IPR001461;IPR033121;IPR021109;IPR032799;IPR032861;IPR033868;	Aspartic peptidase A1 family;Peptidase family A1 domain;Aspartic peptidase domain superfamily;Xylanase inhibitor, C-terminal;Xylanase inhibitor, N-terminal;Xylanase inhibitor I-like;
1223	prot136	8	VarR	4.9147e+06	Q8H0K8_WHEAT	Q8H0K8	Xylanase inhibitor OS=Triticum aestivum OX=4565 GN=xiI PE=1 SV=1	IPR001461;IPR033121;IPR021109;IPR032799;IPR032861;IPR033868;	Aspartic peptidase A1 family;Peptidase family A1 domain;Aspartic peptidase domain superfamily;Xylanase inhibitor, C-terminal;Xylanase inhibitor, N-terminal;Xylanase inhibitor I-like;
1224	prot136	9	Heritability	0.85	Q8H0K8_WHEAT	Q8H0K8	Xylanase inhibitor OS=Triticum aestivum OX=4565 GN=xiI PE=1 SV=1	IPR001461;IPR033121;IPR021109;IPR032799;IPR032861;IPR033868;	Aspartic peptidase A1 family;Peptidase family A1 domain;Aspartic peptidase domain superfamily;Xylanase inhibitor, C-terminal;Xylanase inhibitor, N-terminal;Xylanase inhibitor I-like;
1225	prot137	1	Min	7251.9	A0A3B6SQ43_WHEAT	A0A3B6SQ43	Uncharacterized protein OS=Triticum aestivum OX=4565 PE=4 SV=1	IPR001002;IPR018371;IPR036861;IPR016283;IPR000726;IPR023346;	Chitin-binding, type 1;Chitin-binding, type 1, conserved site;Endochitinase-like superfamily;Glycoside hydrolase, family 19;Glycoside hydrolase, family 19, catalytic;Lysozyme-like domain superfamily;
1226	prot137	2	Mean	25916.2	A0A3B6SQ43_WHEAT	A0A3B6SQ43	Uncharacterized protein OS=Triticum aestivum OX=4565 PE=4 SV=1	IPR001002;IPR018371;IPR036861;IPR016283;IPR000726;IPR023346;	Chitin-binding, type 1;Chitin-binding, type 1, conserved site;Endochitinase-like superfamily;Glycoside hydrolase, family 19;Glycoside hydrolase, family 19, catalytic;Lysozyme-like domain superfamily;
1227	prot137	3	Max	45292.6	A0A3B6SQ43_WHEAT	A0A3B6SQ43	Uncharacterized protein OS=Triticum aestivum OX=4565 PE=4 SV=1	IPR001002;IPR018371;IPR036861;IPR016283;IPR000726;IPR023346;	Chitin-binding, type 1;Chitin-binding, type 1, conserved site;Endochitinase-like superfamily;Glycoside hydrolase, family 19;Glycoside hydrolase, family 19, catalytic;Lysozyme-like domain superfamily;
1228	prot137	4	LSD	7830.96	A0A3B6SQ43_WHEAT	A0A3B6SQ43	Uncharacterized protein OS=Triticum aestivum OX=4565 PE=4 SV=1	IPR001002;IPR018371;IPR036861;IPR016283;IPR000726;IPR023346;	Chitin-binding, type 1;Chitin-binding, type 1, conserved site;Endochitinase-like superfamily;Glycoside hydrolase, family 19;Glycoside hydrolase, family 19, catalytic;Lysozyme-like domain superfamily;
1230	prot137	6	VarG	75287519.8964***	A0A3B6SQ43_WHEAT	A0A3B6SQ43	Uncharacterized protein OS=Triticum aestivum OX=4565 PE=4 SV=1	IPR001002;IPR018371;IPR036861;IPR016283;IPR000726;IPR023346;	Chitin-binding, type 1;Chitin-binding, type 1, conserved site;Endochitinase-like superfamily;Glycoside hydrolase, family 19;Glycoside hydrolase, family 19, catalytic;Lysozyme-like domain superfamily;
1231	prot137	7	VarGL	4719486.6275ns	A0A3B6SQ43_WHEAT	A0A3B6SQ43	Uncharacterized protein OS=Triticum aestivum OX=4565 PE=4 SV=1	IPR001002;IPR018371;IPR036861;IPR016283;IPR000726;IPR023346;	Chitin-binding, type 1;Chitin-binding, type 1, conserved site;Endochitinase-like superfamily;Glycoside hydrolase, family 19;Glycoside hydrolase, family 19, catalytic;Lysozyme-like domain superfamily;
1232	prot137	8	VarR	1.6502e+07	A0A3B6SQ43_WHEAT	A0A3B6SQ43	Uncharacterized protein OS=Triticum aestivum OX=4565 PE=4 SV=1	IPR001002;IPR018371;IPR036861;IPR016283;IPR000726;IPR023346;	Chitin-binding, type 1;Chitin-binding, type 1, conserved site;Endochitinase-like superfamily;Glycoside hydrolase, family 19;Glycoside hydrolase, family 19, catalytic;Lysozyme-like domain superfamily;
1233	prot137	9	Heritability	0.91	A0A3B6SQ43_WHEAT	A0A3B6SQ43	Uncharacterized protein OS=Triticum aestivum OX=4565 PE=4 SV=1	IPR001002;IPR018371;IPR036861;IPR016283;IPR000726;IPR023346;	Chitin-binding, type 1;Chitin-binding, type 1, conserved site;Endochitinase-like superfamily;Glycoside hydrolase, family 19;Glycoside hydrolase, family 19, catalytic;Lysozyme-like domain superfamily;
1234	prot138	1	Min	3206.33	A0A3B6EBZ6_WHEAT	A0A3B6EBZ6	Uncharacterized protein OS=Triticum aestivum OX=4565 PE=3 SV=1	IPR000308;IPR023409;IPR036815;IPR023410;	14-3-3 protein;14-3-3 protein, conserved site;14-3-3 domain superfamily;14-3-3 domain;
1235	prot138	2	Mean	5387.28	A0A3B6EBZ6_WHEAT	A0A3B6EBZ6	Uncharacterized protein OS=Triticum aestivum OX=4565 PE=3 SV=1	IPR000308;IPR023409;IPR036815;IPR023410;	14-3-3 protein;14-3-3 protein, conserved site;14-3-3 domain superfamily;14-3-3 domain;
1236	prot138	3	Max	7821.69	A0A3B6EBZ6_WHEAT	A0A3B6EBZ6	Uncharacterized protein OS=Triticum aestivum OX=4565 PE=3 SV=1	IPR000308;IPR023409;IPR036815;IPR023410;	14-3-3 protein;14-3-3 protein, conserved site;14-3-3 domain superfamily;14-3-3 domain;
1237	prot138	4	LSD	2402.46	A0A3B6EBZ6_WHEAT	A0A3B6EBZ6	Uncharacterized protein OS=Triticum aestivum OX=4565 PE=3 SV=1	IPR000308;IPR023409;IPR036815;IPR023410;	14-3-3 protein;14-3-3 protein, conserved site;14-3-3 domain superfamily;14-3-3 domain;
1239	prot138	6	VarG	204668.2528ns	A0A3B6EBZ6_WHEAT	A0A3B6EBZ6	Uncharacterized protein OS=Triticum aestivum OX=4565 PE=3 SV=1	IPR000308;IPR023409;IPR036815;IPR023410;	14-3-3 protein;14-3-3 protein, conserved site;14-3-3 domain superfamily;14-3-3 domain;
1240	prot138	7	VarGL	168131.9622ns	A0A3B6EBZ6_WHEAT	A0A3B6EBZ6	Uncharacterized protein OS=Triticum aestivum OX=4565 PE=3 SV=1	IPR000308;IPR023409;IPR036815;IPR023410;	14-3-3 protein;14-3-3 protein, conserved site;14-3-3 domain superfamily;14-3-3 domain;
1241	prot138	8	VarR	1.79356e+06	A0A3B6EBZ6_WHEAT	A0A3B6EBZ6	Uncharacterized protein OS=Triticum aestivum OX=4565 PE=3 SV=1	IPR000308;IPR023409;IPR036815;IPR023410;	14-3-3 protein;14-3-3 protein, conserved site;14-3-3 domain superfamily;14-3-3 domain;
1242	prot138	9	Heritability	0.23	A0A3B6EBZ6_WHEAT	A0A3B6EBZ6	Uncharacterized protein OS=Triticum aestivum OX=4565 PE=3 SV=1	IPR000308;IPR023409;IPR036815;IPR023410;	14-3-3 protein;14-3-3 protein, conserved site;14-3-3 domain superfamily;14-3-3 domain;
1243	prot139	1	Min	-622.98	I1XB56_WHEAT	I1XB56	Low-molecular-weight glutenin subunit (Fragment) OS=Triticum aestivum OX=4565 GN=LMW-GS PE=4 SV=1	IPR036312;IPR016140;IPR001954;	Bifunctional inhibitor/plant lipid transfer protein/seed storage helical domain superfamily;Bifunctional inhibitor/plant lipid transfer protein/seed storage helical domain;Gliadin/LMW glutenin;
1244	prot139	2	Mean	21778.8	I1XB56_WHEAT	I1XB56	Low-molecular-weight glutenin subunit (Fragment) OS=Triticum aestivum OX=4565 GN=LMW-GS PE=4 SV=1	IPR036312;IPR016140;IPR001954;	Bifunctional inhibitor/plant lipid transfer protein/seed storage helical domain superfamily;Bifunctional inhibitor/plant lipid transfer protein/seed storage helical domain;Gliadin/LMW glutenin;
1245	prot139	3	Max	44012.5	I1XB56_WHEAT	I1XB56	Low-molecular-weight glutenin subunit (Fragment) OS=Triticum aestivum OX=4565 GN=LMW-GS PE=4 SV=1	IPR036312;IPR016140;IPR001954;	Bifunctional inhibitor/plant lipid transfer protein/seed storage helical domain superfamily;Bifunctional inhibitor/plant lipid transfer protein/seed storage helical domain;Gliadin/LMW glutenin;
1246	prot139	4	LSD	10396.1	I1XB56_WHEAT	I1XB56	Low-molecular-weight glutenin subunit (Fragment) OS=Triticum aestivum OX=4565 GN=LMW-GS PE=4 SV=1	IPR036312;IPR016140;IPR001954;	Bifunctional inhibitor/plant lipid transfer protein/seed storage helical domain superfamily;Bifunctional inhibitor/plant lipid transfer protein/seed storage helical domain;Gliadin/LMW glutenin;
1248	prot139	6	VarG	83659531.2325***	I1XB56_WHEAT	I1XB56	Low-molecular-weight glutenin subunit (Fragment) OS=Triticum aestivum OX=4565 GN=LMW-GS PE=4 SV=1	IPR036312;IPR016140;IPR001954;	Bifunctional inhibitor/plant lipid transfer protein/seed storage helical domain superfamily;Bifunctional inhibitor/plant lipid transfer protein/seed storage helical domain;Gliadin/LMW glutenin;
1249	prot139	7	VarGL	10527891.7371ns	I1XB56_WHEAT	I1XB56	Low-molecular-weight glutenin subunit (Fragment) OS=Triticum aestivum OX=4565 GN=LMW-GS PE=4 SV=1	IPR036312;IPR016140;IPR001954;	Bifunctional inhibitor/plant lipid transfer protein/seed storage helical domain superfamily;Bifunctional inhibitor/plant lipid transfer protein/seed storage helical domain;Gliadin/LMW glutenin;
1250	prot139	8	VarR	2.21112e+07	I1XB56_WHEAT	I1XB56	Low-molecular-weight glutenin subunit (Fragment) OS=Triticum aestivum OX=4565 GN=LMW-GS PE=4 SV=1	IPR036312;IPR016140;IPR001954;	Bifunctional inhibitor/plant lipid transfer protein/seed storage helical domain superfamily;Bifunctional inhibitor/plant lipid transfer protein/seed storage helical domain;Gliadin/LMW glutenin;
1251	prot139	9	Heritability	0.83	I1XB56_WHEAT	I1XB56	Low-molecular-weight glutenin subunit (Fragment) OS=Triticum aestivum OX=4565 GN=LMW-GS PE=4 SV=1	IPR036312;IPR016140;IPR001954;	Bifunctional inhibitor/plant lipid transfer protein/seed storage helical domain superfamily;Bifunctional inhibitor/plant lipid transfer protein/seed storage helical domain;Gliadin/LMW glutenin;
1252	prot140	1	Min	51946.3	A0A3B6C9V8_WHEAT	A0A3B6C9V8	Uncharacterized protein OS=Triticum aestivum OX=4565 PE=4 SV=1	IPR011065;IPR002160;	Kunitz inhibitor STI-like superfamily;Proteinase inhibitor I3, Kunitz legume;
1253	prot140	2	Mean	95087.9	A0A3B6C9V8_WHEAT	A0A3B6C9V8	Uncharacterized protein OS=Triticum aestivum OX=4565 PE=4 SV=1	IPR011065;IPR002160;	Kunitz inhibitor STI-like superfamily;Proteinase inhibitor I3, Kunitz legume;
1254	prot140	3	Max	142669	A0A3B6C9V8_WHEAT	A0A3B6C9V8	Uncharacterized protein OS=Triticum aestivum OX=4565 PE=4 SV=1	IPR011065;IPR002160;	Kunitz inhibitor STI-like superfamily;Proteinase inhibitor I3, Kunitz legume;
1255	prot140	4	LSD	19815.3	A0A3B6C9V8_WHEAT	A0A3B6C9V8	Uncharacterized protein OS=Triticum aestivum OX=4565 PE=4 SV=1	IPR011065;IPR002160;	Kunitz inhibitor STI-like superfamily;Proteinase inhibitor I3, Kunitz legume;
1257	prot140	6	VarG	235011259.309***	A0A3B6C9V8_WHEAT	A0A3B6C9V8	Uncharacterized protein OS=Triticum aestivum OX=4565 PE=4 SV=1	IPR011065;IPR002160;	Kunitz inhibitor STI-like superfamily;Proteinase inhibitor I3, Kunitz legume;
1258	prot140	7	VarGL	76096626.2618***	A0A3B6C9V8_WHEAT	A0A3B6C9V8	Uncharacterized protein OS=Triticum aestivum OX=4565 PE=4 SV=1	IPR011065;IPR002160;	Kunitz inhibitor STI-like superfamily;Proteinase inhibitor I3, Kunitz legume;
1259	prot140	8	VarR	5.67105e+07	A0A3B6C9V8_WHEAT	A0A3B6C9V8	Uncharacterized protein OS=Triticum aestivum OX=4565 PE=4 SV=1	IPR011065;IPR002160;	Kunitz inhibitor STI-like superfamily;Proteinase inhibitor I3, Kunitz legume;
1260	prot140	9	Heritability	0.83	A0A3B6C9V8_WHEAT	A0A3B6C9V8	Uncharacterized protein OS=Triticum aestivum OX=4565 PE=4 SV=1	IPR011065;IPR002160;	Kunitz inhibitor STI-like superfamily;Proteinase inhibitor I3, Kunitz legume;
1261	prot141	1	Min	34886.2	A0A3B6KSH4_WHEAT	A0A3B6KSH4	Beta-amylase OS=Triticum aestivum OX=4565 PE=3 SV=1	IPR001554;IPR018238;IPR001371;IPR017853;	Glycoside hydrolase, family 14;Glycoside hydrolase, family 14, conserved site;Glycoside hydrolase, family 14B, plant;Glycoside hydrolase superfamily;
1262	prot141	2	Mean	189429	A0A3B6KSH4_WHEAT	A0A3B6KSH4	Beta-amylase OS=Triticum aestivum OX=4565 PE=3 SV=1	IPR001554;IPR018238;IPR001371;IPR017853;	Glycoside hydrolase, family 14;Glycoside hydrolase, family 14, conserved site;Glycoside hydrolase, family 14B, plant;Glycoside hydrolase superfamily;
1263	prot141	3	Max	382438	A0A3B6KSH4_WHEAT	A0A3B6KSH4	Beta-amylase OS=Triticum aestivum OX=4565 PE=3 SV=1	IPR001554;IPR018238;IPR001371;IPR017853;	Glycoside hydrolase, family 14;Glycoside hydrolase, family 14, conserved site;Glycoside hydrolase, family 14B, plant;Glycoside hydrolase superfamily;
1264	prot141	4	LSD	75996.3	A0A3B6KSH4_WHEAT	A0A3B6KSH4	Beta-amylase OS=Triticum aestivum OX=4565 PE=3 SV=1	IPR001554;IPR018238;IPR001371;IPR017853;	Glycoside hydrolase, family 14;Glycoside hydrolase, family 14, conserved site;Glycoside hydrolase, family 14B, plant;Glycoside hydrolase superfamily;
1266	prot141	6	VarG	4114922450.4009***	A0A3B6KSH4_WHEAT	A0A3B6KSH4	Beta-amylase OS=Triticum aestivum OX=4565 PE=3 SV=1	IPR001554;IPR018238;IPR001371;IPR017853;	Glycoside hydrolase, family 14;Glycoside hydrolase, family 14, conserved site;Glycoside hydrolase, family 14B, plant;Glycoside hydrolase superfamily;
1267	prot141	7	VarGL	525091113.9421ns	A0A3B6KSH4_WHEAT	A0A3B6KSH4	Beta-amylase OS=Triticum aestivum OX=4565 PE=3 SV=1	IPR001554;IPR018238;IPR001371;IPR017853;	Glycoside hydrolase, family 14;Glycoside hydrolase, family 14, conserved site;Glycoside hydrolase, family 14B, plant;Glycoside hydrolase superfamily;
1268	prot141	8	VarR	1.55001e+09	A0A3B6KSH4_WHEAT	A0A3B6KSH4	Beta-amylase OS=Triticum aestivum OX=4565 PE=3 SV=1	IPR001554;IPR018238;IPR001371;IPR017853;	Glycoside hydrolase, family 14;Glycoside hydrolase, family 14, conserved site;Glycoside hydrolase, family 14B, plant;Glycoside hydrolase superfamily;
1269	prot141	9	Heritability	0.85	A0A3B6KSH4_WHEAT	A0A3B6KSH4	Beta-amylase OS=Triticum aestivum OX=4565 PE=3 SV=1	IPR001554;IPR018238;IPR001371;IPR017853;	Glycoside hydrolase, family 14;Glycoside hydrolase, family 14, conserved site;Glycoside hydrolase, family 14B, plant;Glycoside hydrolase superfamily;
1270	prot142	1	Min	1598.6	A0A3B6MXI6_WHEAT	A0A3B6MXI6	Uncharacterized protein OS=Triticum aestivum OX=4565 PE=4 SV=1	IPR007011;	Late embryogenesis abundant protein, SMP subgroup domain;
1271	prot142	2	Mean	4508.82	A0A3B6MXI6_WHEAT	A0A3B6MXI6	Uncharacterized protein OS=Triticum aestivum OX=4565 PE=4 SV=1	IPR007011;	Late embryogenesis abundant protein, SMP subgroup domain;
1272	prot142	3	Max	10275.9	A0A3B6MXI6_WHEAT	A0A3B6MXI6	Uncharacterized protein OS=Triticum aestivum OX=4565 PE=4 SV=1	IPR007011;	Late embryogenesis abundant protein, SMP subgroup domain;
1273	prot142	4	LSD	2450.99	A0A3B6MXI6_WHEAT	A0A3B6MXI6	Uncharacterized protein OS=Triticum aestivum OX=4565 PE=4 SV=1	IPR007011;	Late embryogenesis abundant protein, SMP subgroup domain;
1275	prot142	6	VarG	841361.9298***	A0A3B6MXI6_WHEAT	A0A3B6MXI6	Uncharacterized protein OS=Triticum aestivum OX=4565 PE=4 SV=1	IPR007011;	Late embryogenesis abundant protein, SMP subgroup domain;
1276	prot142	7	VarGL	0.3215ns	A0A3B6MXI6_WHEAT	A0A3B6MXI6	Uncharacterized protein OS=Triticum aestivum OX=4565 PE=4 SV=1	IPR007011;	Late embryogenesis abundant protein, SMP subgroup domain;
1277	prot142	8	VarR	2.06619e+06	A0A3B6MXI6_WHEAT	A0A3B6MXI6	Uncharacterized protein OS=Triticum aestivum OX=4565 PE=4 SV=1	IPR007011;	Late embryogenesis abundant protein, SMP subgroup domain;
1278	prot142	9	Heritability	0.54	A0A3B6MXI6_WHEAT	A0A3B6MXI6	Uncharacterized protein OS=Triticum aestivum OX=4565 PE=4 SV=1	IPR007011;	Late embryogenesis abundant protein, SMP subgroup domain;
1279	prot143	1	Min	2072.63	A0A3B6ISW5_WHEAT	A0A3B6ISW5	Uncharacterized protein OS=Triticum aestivum OX=4565 PE=4 SV=1	IPR004238;	Late embryogenesis abundant protein, LEA_4 subgroup;
1280	prot143	2	Mean	4751.17	A0A3B6ISW5_WHEAT	A0A3B6ISW5	Uncharacterized protein OS=Triticum aestivum OX=4565 PE=4 SV=1	IPR004238;	Late embryogenesis abundant protein, LEA_4 subgroup;
1281	prot143	3	Max	6980.54	A0A3B6ISW5_WHEAT	A0A3B6ISW5	Uncharacterized protein OS=Triticum aestivum OX=4565 PE=4 SV=1	IPR004238;	Late embryogenesis abundant protein, LEA_4 subgroup;
1282	prot143	4	LSD	2470.72	A0A3B6ISW5_WHEAT	A0A3B6ISW5	Uncharacterized protein OS=Triticum aestivum OX=4565 PE=4 SV=1	IPR004238;	Late embryogenesis abundant protein, LEA_4 subgroup;
1284	prot143	6	VarG	4827.6817ns	A0A3B6ISW5_WHEAT	A0A3B6ISW5	Uncharacterized protein OS=Triticum aestivum OX=4565 PE=4 SV=1	IPR004238;	Late embryogenesis abundant protein, LEA_4 subgroup;
1285	prot143	7	VarGL	1376072.1374***	A0A3B6ISW5_WHEAT	A0A3B6ISW5	Uncharacterized protein OS=Triticum aestivum OX=4565 PE=4 SV=1	IPR004238;	Late embryogenesis abundant protein, LEA_4 subgroup;
1286	prot143	8	VarR	601481	A0A3B6ISW5_WHEAT	A0A3B6ISW5	Uncharacterized protein OS=Triticum aestivum OX=4565 PE=4 SV=1	IPR004238;	Late embryogenesis abundant protein, LEA_4 subgroup;
1287	prot143	9	Heritability	0.01	A0A3B6ISW5_WHEAT	A0A3B6ISW5	Uncharacterized protein OS=Triticum aestivum OX=4565 PE=4 SV=1	IPR004238;	Late embryogenesis abundant protein, LEA_4 subgroup;
1288	prot144	1	Min	207466	A0A3B6IYD4_WHEAT	A0A3B6IYD4	Beta-amylase OS=Triticum aestivum OX=4565 PE=3 SV=1	IPR001554;IPR018238;IPR001371;IPR017853;	Glycoside hydrolase, family 14;Glycoside hydrolase, family 14, conserved site;Glycoside hydrolase, family 14B, plant;Glycoside hydrolase superfamily;
1289	prot144	2	Mean	382930	A0A3B6IYD4_WHEAT	A0A3B6IYD4	Beta-amylase OS=Triticum aestivum OX=4565 PE=3 SV=1	IPR001554;IPR018238;IPR001371;IPR017853;	Glycoside hydrolase, family 14;Glycoside hydrolase, family 14, conserved site;Glycoside hydrolase, family 14B, plant;Glycoside hydrolase superfamily;
1290	prot144	3	Max	716692	A0A3B6IYD4_WHEAT	A0A3B6IYD4	Beta-amylase OS=Triticum aestivum OX=4565 PE=3 SV=1	IPR001554;IPR018238;IPR001371;IPR017853;	Glycoside hydrolase, family 14;Glycoside hydrolase, family 14, conserved site;Glycoside hydrolase, family 14B, plant;Glycoside hydrolase superfamily;
1291	prot144	4	LSD	117793	A0A3B6IYD4_WHEAT	A0A3B6IYD4	Beta-amylase OS=Triticum aestivum OX=4565 PE=3 SV=1	IPR001554;IPR018238;IPR001371;IPR017853;	Glycoside hydrolase, family 14;Glycoside hydrolase, family 14, conserved site;Glycoside hydrolase, family 14B, plant;Glycoside hydrolase superfamily;
1293	prot144	6	VarG	7526881974.205***	A0A3B6IYD4_WHEAT	A0A3B6IYD4	Beta-amylase OS=Triticum aestivum OX=4565 PE=3 SV=1	IPR001554;IPR018238;IPR001371;IPR017853;	Glycoside hydrolase, family 14;Glycoside hydrolase, family 14, conserved site;Glycoside hydrolase, family 14B, plant;Glycoside hydrolase superfamily;
1294	prot144	7	VarGL	1209662505.5809ns	A0A3B6IYD4_WHEAT	A0A3B6IYD4	Beta-amylase OS=Triticum aestivum OX=4565 PE=3 SV=1	IPR001554;IPR018238;IPR001371;IPR017853;	Glycoside hydrolase, family 14;Glycoside hydrolase, family 14, conserved site;Glycoside hydrolase, family 14B, plant;Glycoside hydrolase superfamily;
1295	prot144	8	VarR	3.47889e+09	A0A3B6IYD4_WHEAT	A0A3B6IYD4	Beta-amylase OS=Triticum aestivum OX=4565 PE=3 SV=1	IPR001554;IPR018238;IPR001371;IPR017853;	Glycoside hydrolase, family 14;Glycoside hydrolase, family 14, conserved site;Glycoside hydrolase, family 14B, plant;Glycoside hydrolase superfamily;
1296	prot144	9	Heritability	0.81	A0A3B6IYD4_WHEAT	A0A3B6IYD4	Beta-amylase OS=Triticum aestivum OX=4565 PE=3 SV=1	IPR001554;IPR018238;IPR001371;IPR017853;	Glycoside hydrolase, family 14;Glycoside hydrolase, family 14, conserved site;Glycoside hydrolase, family 14B, plant;Glycoside hydrolase superfamily;
1297	prot145	1	Min	1280.26	A0A3B6KQL2_WHEAT	A0A3B6KQL2	Uncharacterized protein OS=Triticum aestivum OX=4565 PE=3 SV=1	IPR023795;IPR023796;IPR000215;IPR036186;IPR042178;IPR042185;	Serpin, conserved site;Serpin domain;Serpin family;Serpin superfamily;Serpin superfamily, domain 1;Serpin superfamily, domain 2;
1298	prot145	2	Mean	2519.23	A0A3B6KQL2_WHEAT	A0A3B6KQL2	Uncharacterized protein OS=Triticum aestivum OX=4565 PE=3 SV=1	IPR023795;IPR023796;IPR000215;IPR036186;IPR042178;IPR042185;	Serpin, conserved site;Serpin domain;Serpin family;Serpin superfamily;Serpin superfamily, domain 1;Serpin superfamily, domain 2;
1299	prot145	3	Max	5183.62	A0A3B6KQL2_WHEAT	A0A3B6KQL2	Uncharacterized protein OS=Triticum aestivum OX=4565 PE=3 SV=1	IPR023795;IPR023796;IPR000215;IPR036186;IPR042178;IPR042185;	Serpin, conserved site;Serpin domain;Serpin family;Serpin superfamily;Serpin superfamily, domain 1;Serpin superfamily, domain 2;
1300	prot145	4	LSD	1370.87	A0A3B6KQL2_WHEAT	A0A3B6KQL2	Uncharacterized protein OS=Triticum aestivum OX=4565 PE=3 SV=1	IPR023795;IPR023796;IPR000215;IPR036186;IPR042178;IPR042185;	Serpin, conserved site;Serpin domain;Serpin family;Serpin superfamily;Serpin superfamily, domain 1;Serpin superfamily, domain 2;
1302	prot145	6	VarG	32615.1909ns	A0A3B6KQL2_WHEAT	A0A3B6KQL2	Uncharacterized protein OS=Triticum aestivum OX=4565 PE=3 SV=1	IPR023795;IPR023796;IPR000215;IPR036186;IPR042178;IPR042185;	Serpin, conserved site;Serpin domain;Serpin family;Serpin superfamily;Serpin superfamily, domain 1;Serpin superfamily, domain 2;
1303	prot145	7	VarGL	0.0555ns	A0A3B6KQL2_WHEAT	A0A3B6KQL2	Uncharacterized protein OS=Triticum aestivum OX=4565 PE=3 SV=1	IPR023795;IPR023796;IPR000215;IPR036186;IPR042178;IPR042185;	Serpin, conserved site;Serpin domain;Serpin family;Serpin superfamily;Serpin superfamily, domain 1;Serpin superfamily, domain 2;
1304	prot145	8	VarR	548426	A0A3B6KQL2_WHEAT	A0A3B6KQL2	Uncharacterized protein OS=Triticum aestivum OX=4565 PE=3 SV=1	IPR023795;IPR023796;IPR000215;IPR036186;IPR042178;IPR042185;	Serpin, conserved site;Serpin domain;Serpin family;Serpin superfamily;Serpin superfamily, domain 1;Serpin superfamily, domain 2;
1305	prot145	9	Heritability	0.11	A0A3B6KQL2_WHEAT	A0A3B6KQL2	Uncharacterized protein OS=Triticum aestivum OX=4565 PE=3 SV=1	IPR023795;IPR023796;IPR000215;IPR036186;IPR042178;IPR042185;	Serpin, conserved site;Serpin domain;Serpin family;Serpin superfamily;Serpin superfamily, domain 1;Serpin superfamily, domain 2;
1306	prot146	1	Min	5657.53	I0AW29_WHEAT	I0AW29	Superoxide dismutase (Fragment) OS=Triticum aestivum OX=4565 PE=2 SV=1	IPR001189;IPR019833;IPR019832;IPR019831;IPR036324;IPR036314;	Manganese/iron superoxide dismutase;Manganese/iron superoxide dismutase, binding site;Manganese/iron superoxide dismutase, C-terminal;Manganese/iron superoxide dismutase, N-terminal;Manganese/iron superoxide dismutase, N-terminal domain superfamily;Manganese/iron superoxide dismutase, C-terminal domain superfamily;
1307	prot146	2	Mean	9068.05	I0AW29_WHEAT	I0AW29	Superoxide dismutase (Fragment) OS=Triticum aestivum OX=4565 PE=2 SV=1	IPR001189;IPR019833;IPR019832;IPR019831;IPR036324;IPR036314;	Manganese/iron superoxide dismutase;Manganese/iron superoxide dismutase, binding site;Manganese/iron superoxide dismutase, C-terminal;Manganese/iron superoxide dismutase, N-terminal;Manganese/iron superoxide dismutase, N-terminal domain superfamily;Manganese/iron superoxide dismutase, C-terminal domain superfamily;
1308	prot146	3	Max	11492.5	I0AW29_WHEAT	I0AW29	Superoxide dismutase (Fragment) OS=Triticum aestivum OX=4565 PE=2 SV=1	IPR001189;IPR019833;IPR019832;IPR019831;IPR036324;IPR036314;	Manganese/iron superoxide dismutase;Manganese/iron superoxide dismutase, binding site;Manganese/iron superoxide dismutase, C-terminal;Manganese/iron superoxide dismutase, N-terminal;Manganese/iron superoxide dismutase, N-terminal domain superfamily;Manganese/iron superoxide dismutase, C-terminal domain superfamily;
1309	prot146	4	LSD	2194.28	I0AW29_WHEAT	I0AW29	Superoxide dismutase (Fragment) OS=Triticum aestivum OX=4565 PE=2 SV=1	IPR001189;IPR019833;IPR019832;IPR019831;IPR036324;IPR036314;	Manganese/iron superoxide dismutase;Manganese/iron superoxide dismutase, binding site;Manganese/iron superoxide dismutase, C-terminal;Manganese/iron superoxide dismutase, N-terminal;Manganese/iron superoxide dismutase, N-terminal domain superfamily;Manganese/iron superoxide dismutase, C-terminal domain superfamily;
1311	prot146	6	VarG	604559.335***	I0AW29_WHEAT	I0AW29	Superoxide dismutase (Fragment) OS=Triticum aestivum OX=4565 PE=2 SV=1	IPR001189;IPR019833;IPR019832;IPR019831;IPR036324;IPR036314;	Manganese/iron superoxide dismutase;Manganese/iron superoxide dismutase, binding site;Manganese/iron superoxide dismutase, C-terminal;Manganese/iron superoxide dismutase, N-terminal;Manganese/iron superoxide dismutase, N-terminal domain superfamily;Manganese/iron superoxide dismutase, C-terminal domain superfamily;
1312	prot146	7	VarGL	1.3477ns	I0AW29_WHEAT	I0AW29	Superoxide dismutase (Fragment) OS=Triticum aestivum OX=4565 PE=2 SV=1	IPR001189;IPR019833;IPR019832;IPR019831;IPR036324;IPR036314;	Manganese/iron superoxide dismutase;Manganese/iron superoxide dismutase, binding site;Manganese/iron superoxide dismutase, C-terminal;Manganese/iron superoxide dismutase, N-terminal;Manganese/iron superoxide dismutase, N-terminal domain superfamily;Manganese/iron superoxide dismutase, C-terminal domain superfamily;
1313	prot146	8	VarR	1.24664e+06	I0AW29_WHEAT	I0AW29	Superoxide dismutase (Fragment) OS=Triticum aestivum OX=4565 PE=2 SV=1	IPR001189;IPR019833;IPR019832;IPR019831;IPR036324;IPR036314;	Manganese/iron superoxide dismutase;Manganese/iron superoxide dismutase, binding site;Manganese/iron superoxide dismutase, C-terminal;Manganese/iron superoxide dismutase, N-terminal;Manganese/iron superoxide dismutase, N-terminal domain superfamily;Manganese/iron superoxide dismutase, C-terminal domain superfamily;
1314	prot146	9	Heritability	0.51	I0AW29_WHEAT	I0AW29	Superoxide dismutase (Fragment) OS=Triticum aestivum OX=4565 PE=2 SV=1	IPR001189;IPR019833;IPR019832;IPR019831;IPR036324;IPR036314;	Manganese/iron superoxide dismutase;Manganese/iron superoxide dismutase, binding site;Manganese/iron superoxide dismutase, C-terminal;Manganese/iron superoxide dismutase, N-terminal;Manganese/iron superoxide dismutase, N-terminal domain superfamily;Manganese/iron superoxide dismutase, C-terminal domain superfamily;
1315	prot147	1	Min	12.2	A0A1D5UXT7_WHEAT	A0A1D5UXT7	Cysteine proteinase inhibitor OS=Triticum aestivum OX=4565 GN=CAMPLR22A2D_LOCUS1134 PE=3 SV=1	IPR027214;IPR000010;IPR018073;	Cystatin;Cystatin domain;Proteinase inhibitor I25, cystatin, conserved site;
1316	prot147	2	Mean	12.89	A0A1D5UXT7_WHEAT	A0A1D5UXT7	Cysteine proteinase inhibitor OS=Triticum aestivum OX=4565 GN=CAMPLR22A2D_LOCUS1134 PE=3 SV=1	IPR027214;IPR000010;IPR018073;	Cystatin;Cystatin domain;Proteinase inhibitor I25, cystatin, conserved site;
1317	prot147	3	Max	13.47	A0A1D5UXT7_WHEAT	A0A1D5UXT7	Cysteine proteinase inhibitor OS=Triticum aestivum OX=4565 GN=CAMPLR22A2D_LOCUS1134 PE=3 SV=1	IPR027214;IPR000010;IPR018073;	Cystatin;Cystatin domain;Proteinase inhibitor I25, cystatin, conserved site;
1318	prot147	4	LSD	0.45	A0A1D5UXT7_WHEAT	A0A1D5UXT7	Cysteine proteinase inhibitor OS=Triticum aestivum OX=4565 GN=CAMPLR22A2D_LOCUS1134 PE=3 SV=1	IPR027214;IPR000010;IPR018073;	Cystatin;Cystatin domain;Proteinase inhibitor I25, cystatin, conserved site;
1320	prot147	6	VarG	0.0166***	A0A1D5UXT7_WHEAT	A0A1D5UXT7	Cysteine proteinase inhibitor OS=Triticum aestivum OX=4565 GN=CAMPLR22A2D_LOCUS1134 PE=3 SV=1	IPR027214;IPR000010;IPR018073;	Cystatin;Cystatin domain;Proteinase inhibitor I25, cystatin, conserved site;
1321	prot147	7	VarGL	0.0176ns	A0A1D5UXT7_WHEAT	A0A1D5UXT7	Cysteine proteinase inhibitor OS=Triticum aestivum OX=4565 GN=CAMPLR22A2D_LOCUS1134 PE=3 SV=1	IPR027214;IPR000010;IPR018073;	Cystatin;Cystatin domain;Proteinase inhibitor I25, cystatin, conserved site;
1322	prot147	8	VarR	0.0525	A0A1D5UXT7_WHEAT	A0A1D5UXT7	Cysteine proteinase inhibitor OS=Triticum aestivum OX=4565 GN=CAMPLR22A2D_LOCUS1134 PE=3 SV=1	IPR027214;IPR000010;IPR018073;	Cystatin;Cystatin domain;Proteinase inhibitor I25, cystatin, conserved site;
1323	prot147	9	Heritability	0.4	A0A1D5UXT7_WHEAT	A0A1D5UXT7	Cysteine proteinase inhibitor OS=Triticum aestivum OX=4565 GN=CAMPLR22A2D_LOCUS1134 PE=3 SV=1	IPR027214;IPR000010;IPR018073;	Cystatin;Cystatin domain;Proteinase inhibitor I25, cystatin, conserved site;
1324	prot148	1	Min	2128.02	H9NAV2_WHEAT	H9NAV2	Chloroplast Cu/Zn superoxide dismutase (Fragment) OS=Triticum aestivum OX=4565 PE=2 SV=1	IPR036423;IPR024134;IPR018152;IPR001424;	Superoxide dismutase-like, copper/zinc binding domain superfamily;Superoxide dismutase (Cu/Zn) / superoxide dismutase copper chaperone;Superoxide dismutase, copper/zinc, binding site;Superoxide dismutase, copper/zinc binding domain;
1325	prot148	2	Mean	3733.92	H9NAV2_WHEAT	H9NAV2	Chloroplast Cu/Zn superoxide dismutase (Fragment) OS=Triticum aestivum OX=4565 PE=2 SV=1	IPR036423;IPR024134;IPR018152;IPR001424;	Superoxide dismutase-like, copper/zinc binding domain superfamily;Superoxide dismutase (Cu/Zn) / superoxide dismutase copper chaperone;Superoxide dismutase, copper/zinc, binding site;Superoxide dismutase, copper/zinc binding domain;
1326	prot148	3	Max	5308.03	H9NAV2_WHEAT	H9NAV2	Chloroplast Cu/Zn superoxide dismutase (Fragment) OS=Triticum aestivum OX=4565 PE=2 SV=1	IPR036423;IPR024134;IPR018152;IPR001424;	Superoxide dismutase-like, copper/zinc binding domain superfamily;Superoxide dismutase (Cu/Zn) / superoxide dismutase copper chaperone;Superoxide dismutase, copper/zinc, binding site;Superoxide dismutase, copper/zinc binding domain;
1327	prot148	4	LSD	1712.02	H9NAV2_WHEAT	H9NAV2	Chloroplast Cu/Zn superoxide dismutase (Fragment) OS=Triticum aestivum OX=4565 PE=2 SV=1	IPR036423;IPR024134;IPR018152;IPR001424;	Superoxide dismutase-like, copper/zinc binding domain superfamily;Superoxide dismutase (Cu/Zn) / superoxide dismutase copper chaperone;Superoxide dismutase, copper/zinc, binding site;Superoxide dismutase, copper/zinc binding domain;
1329	prot148	6	VarG	34038.5684ns	H9NAV2_WHEAT	H9NAV2	Chloroplast Cu/Zn superoxide dismutase (Fragment) OS=Triticum aestivum OX=4565 PE=2 SV=1	IPR036423;IPR024134;IPR018152;IPR001424;	Superoxide dismutase-like, copper/zinc binding domain superfamily;Superoxide dismutase (Cu/Zn) / superoxide dismutase copper chaperone;Superoxide dismutase, copper/zinc, binding site;Superoxide dismutase, copper/zinc binding domain;
1330	prot148	7	VarGL	0.0775ns	H9NAV2_WHEAT	H9NAV2	Chloroplast Cu/Zn superoxide dismutase (Fragment) OS=Triticum aestivum OX=4565 PE=2 SV=1	IPR036423;IPR024134;IPR018152;IPR001424;	Superoxide dismutase-like, copper/zinc binding domain superfamily;Superoxide dismutase (Cu/Zn) / superoxide dismutase copper chaperone;Superoxide dismutase, copper/zinc, binding site;Superoxide dismutase, copper/zinc binding domain;
1331	prot148	8	VarR	766047	H9NAV2_WHEAT	H9NAV2	Chloroplast Cu/Zn superoxide dismutase (Fragment) OS=Triticum aestivum OX=4565 PE=2 SV=1	IPR036423;IPR024134;IPR018152;IPR001424;	Superoxide dismutase-like, copper/zinc binding domain superfamily;Superoxide dismutase (Cu/Zn) / superoxide dismutase copper chaperone;Superoxide dismutase, copper/zinc, binding site;Superoxide dismutase, copper/zinc binding domain;
1332	prot148	9	Heritability	0.09	H9NAV2_WHEAT	H9NAV2	Chloroplast Cu/Zn superoxide dismutase (Fragment) OS=Triticum aestivum OX=4565 PE=2 SV=1	IPR036423;IPR024134;IPR018152;IPR001424;	Superoxide dismutase-like, copper/zinc binding domain superfamily;Superoxide dismutase (Cu/Zn) / superoxide dismutase copper chaperone;Superoxide dismutase, copper/zinc, binding site;Superoxide dismutase, copper/zinc binding domain;
1333	prot149	1	Min	13647.8	A0A2X0TX35_WHEAT	A0A2X0TX35	Histone H2B OS=Triticum aestivum OX=4565 GN=CAMPLR22A2D_LOCUS3124 PE=3 SV=1	IPR009072;IPR007125;IPR000558;	Histone-fold;Histone H2A/H2B/H3;Histone H2B;
1334	prot149	2	Mean	19545.7	A0A2X0TX35_WHEAT	A0A2X0TX35	Histone H2B OS=Triticum aestivum OX=4565 GN=CAMPLR22A2D_LOCUS3124 PE=3 SV=1	IPR009072;IPR007125;IPR000558;	Histone-fold;Histone H2A/H2B/H3;Histone H2B;
1335	prot149	3	Max	29771	A0A2X0TX35_WHEAT	A0A2X0TX35	Histone H2B OS=Triticum aestivum OX=4565 GN=CAMPLR22A2D_LOCUS3124 PE=3 SV=1	IPR009072;IPR007125;IPR000558;	Histone-fold;Histone H2A/H2B/H3;Histone H2B;
1336	prot149	4	LSD	5824.73	A0A2X0TX35_WHEAT	A0A2X0TX35	Histone H2B OS=Triticum aestivum OX=4565 GN=CAMPLR22A2D_LOCUS3124 PE=3 SV=1	IPR009072;IPR007125;IPR000558;	Histone-fold;Histone H2A/H2B/H3;Histone H2B;
1338	prot149	6	VarG	5390379.6692***	A0A2X0TX35_WHEAT	A0A2X0TX35	Histone H2B OS=Triticum aestivum OX=4565 GN=CAMPLR22A2D_LOCUS3124 PE=3 SV=1	IPR009072;IPR007125;IPR000558;	Histone-fold;Histone H2A/H2B/H3;Histone H2B;
1339	prot149	7	VarGL	4518857.1316*	A0A2X0TX35_WHEAT	A0A2X0TX35	Histone H2B OS=Triticum aestivum OX=4565 GN=CAMPLR22A2D_LOCUS3124 PE=3 SV=1	IPR009072;IPR007125;IPR000558;	Histone-fold;Histone H2A/H2B/H3;Histone H2B;
1340	prot149	8	VarR	6.55009e+06	A0A2X0TX35_WHEAT	A0A2X0TX35	Histone H2B OS=Triticum aestivum OX=4565 GN=CAMPLR22A2D_LOCUS3124 PE=3 SV=1	IPR009072;IPR007125;IPR000558;	Histone-fold;Histone H2A/H2B/H3;Histone H2B;
1341	prot149	9	Heritability	0.57	A0A2X0TX35_WHEAT	A0A2X0TX35	Histone H2B OS=Triticum aestivum OX=4565 GN=CAMPLR22A2D_LOCUS3124 PE=3 SV=1	IPR009072;IPR007125;IPR000558;	Histone-fold;Histone H2A/H2B/H3;Histone H2B;
1342	prot150	1	Min	1802.9	A0A3B6PUE5_WHEAT	A0A3B6PUE5	Uncharacterized protein OS=Triticum aestivum OX=4565 PE=3 SV=1	IPR001461;IPR001969;IPR033121;IPR021109;IPR007856;IPR008138;IPR011001;IPR008139;	Aspartic peptidase A1 family;Aspartic peptidase, active site;Peptidase family A1 domain;Aspartic peptidase domain superfamily;Saposin-like type B, region 1;Saposin B type, region 2;Saposin-like;Saposin B type domain;
1343	prot150	2	Mean	4079.62	A0A3B6PUE5_WHEAT	A0A3B6PUE5	Uncharacterized protein OS=Triticum aestivum OX=4565 PE=3 SV=1	IPR001461;IPR001969;IPR033121;IPR021109;IPR007856;IPR008138;IPR011001;IPR008139;	Aspartic peptidase A1 family;Aspartic peptidase, active site;Peptidase family A1 domain;Aspartic peptidase domain superfamily;Saposin-like type B, region 1;Saposin B type, region 2;Saposin-like;Saposin B type domain;
1344	prot150	3	Max	7395.19	A0A3B6PUE5_WHEAT	A0A3B6PUE5	Uncharacterized protein OS=Triticum aestivum OX=4565 PE=3 SV=1	IPR001461;IPR001969;IPR033121;IPR021109;IPR007856;IPR008138;IPR011001;IPR008139;	Aspartic peptidase A1 family;Aspartic peptidase, active site;Peptidase family A1 domain;Aspartic peptidase domain superfamily;Saposin-like type B, region 1;Saposin B type, region 2;Saposin-like;Saposin B type domain;
1345	prot150	4	LSD	1556.7	A0A3B6PUE5_WHEAT	A0A3B6PUE5	Uncharacterized protein OS=Triticum aestivum OX=4565 PE=3 SV=1	IPR001461;IPR001969;IPR033121;IPR021109;IPR007856;IPR008138;IPR011001;IPR008139;	Aspartic peptidase A1 family;Aspartic peptidase, active site;Peptidase family A1 domain;Aspartic peptidase domain superfamily;Saposin-like type B, region 1;Saposin B type, region 2;Saposin-like;Saposin B type domain;
1347	prot150	6	VarG	890719.2217***	A0A3B6PUE5_WHEAT	A0A3B6PUE5	Uncharacterized protein OS=Triticum aestivum OX=4565 PE=3 SV=1	IPR001461;IPR001969;IPR033121;IPR021109;IPR007856;IPR008138;IPR011001;IPR008139;	Aspartic peptidase A1 family;Aspartic peptidase, active site;Peptidase family A1 domain;Aspartic peptidase domain superfamily;Saposin-like type B, region 1;Saposin B type, region 2;Saposin-like;Saposin B type domain;
1348	prot150	7	VarGL	81053.5257ns	A0A3B6PUE5_WHEAT	A0A3B6PUE5	Uncharacterized protein OS=Triticum aestivum OX=4565 PE=3 SV=1	IPR001461;IPR001969;IPR033121;IPR021109;IPR007856;IPR008138;IPR011001;IPR008139;	Aspartic peptidase A1 family;Aspartic peptidase, active site;Peptidase family A1 domain;Aspartic peptidase domain superfamily;Saposin-like type B, region 1;Saposin B type, region 2;Saposin-like;Saposin B type domain;
1349	prot150	8	VarR	632233	A0A3B6PUE5_WHEAT	A0A3B6PUE5	Uncharacterized protein OS=Triticum aestivum OX=4565 PE=3 SV=1	IPR001461;IPR001969;IPR033121;IPR021109;IPR007856;IPR008138;IPR011001;IPR008139;	Aspartic peptidase A1 family;Aspartic peptidase, active site;Peptidase family A1 domain;Aspartic peptidase domain superfamily;Saposin-like type B, region 1;Saposin B type, region 2;Saposin-like;Saposin B type domain;
1350	prot150	9	Heritability	0.75	A0A3B6PUE5_WHEAT	A0A3B6PUE5	Uncharacterized protein OS=Triticum aestivum OX=4565 PE=3 SV=1	IPR001461;IPR001969;IPR033121;IPR021109;IPR007856;IPR008138;IPR011001;IPR008139;	Aspartic peptidase A1 family;Aspartic peptidase, active site;Peptidase family A1 domain;Aspartic peptidase domain superfamily;Saposin-like type B, region 1;Saposin B type, region 2;Saposin-like;Saposin B type domain;
1351	prot151	1	Min	5992.12	A0A3B5XYR7_WHEAT	A0A3B5XYR7	Uncharacterized protein OS=Triticum aestivum OX=4565 PE=4 SV=1	IPR007541;	Uncharacterised protein family, basic secretory protein;
1352	prot151	2	Mean	10682.5	A0A3B5XYR7_WHEAT	A0A3B5XYR7	Uncharacterized protein OS=Triticum aestivum OX=4565 PE=4 SV=1	IPR007541;	Uncharacterised protein family, basic secretory protein;
1353	prot151	3	Max	18888.9	A0A3B5XYR7_WHEAT	A0A3B5XYR7	Uncharacterized protein OS=Triticum aestivum OX=4565 PE=4 SV=1	IPR007541;	Uncharacterised protein family, basic secretory protein;
1354	prot151	4	LSD	3140.73	A0A3B5XYR7_WHEAT	A0A3B5XYR7	Uncharacterized protein OS=Triticum aestivum OX=4565 PE=4 SV=1	IPR007541;	Uncharacterised protein family, basic secretory protein;
1356	prot151	6	VarG	5374171.7013***	A0A3B5XYR7_WHEAT	A0A3B5XYR7	Uncharacterized protein OS=Triticum aestivum OX=4565 PE=4 SV=1	IPR007541;	Uncharacterised protein family, basic secretory protein;
1357	prot151	7	VarGL	1202133.5092ns	A0A3B5XYR7_WHEAT	A0A3B5XYR7	Uncharacterized protein OS=Triticum aestivum OX=4565 PE=4 SV=1	IPR007541;	Uncharacterised protein family, basic secretory protein;
1358	prot151	8	VarR	2.11841e+06	A0A3B5XYR7_WHEAT	A0A3B5XYR7	Uncharacterized protein OS=Triticum aestivum OX=4565 PE=4 SV=1	IPR007541;	Uncharacterised protein family, basic secretory protein;
1359	prot151	9	Heritability	0.82	A0A3B5XYR7_WHEAT	A0A3B5XYR7	Uncharacterized protein OS=Triticum aestivum OX=4565 PE=4 SV=1	IPR007541;	Uncharacterised protein family, basic secretory protein;
1360	prot152	1	Min	14200.4	A0A3B6SU01_WHEAT	A0A3B6SU01	Uncharacterized protein OS=Triticum aestivum OX=4565 PE=4 SV=1	IPR016283;IPR000726;IPR023346;	Glycoside hydrolase, family 19;Glycoside hydrolase, family 19, catalytic;Lysozyme-like domain superfamily;
1361	prot152	2	Mean	58527.8	A0A3B6SU01_WHEAT	A0A3B6SU01	Uncharacterized protein OS=Triticum aestivum OX=4565 PE=4 SV=1	IPR016283;IPR000726;IPR023346;	Glycoside hydrolase, family 19;Glycoside hydrolase, family 19, catalytic;Lysozyme-like domain superfamily;
1362	prot152	3	Max	169158	A0A3B6SU01_WHEAT	A0A3B6SU01	Uncharacterized protein OS=Triticum aestivum OX=4565 PE=4 SV=1	IPR016283;IPR000726;IPR023346;	Glycoside hydrolase, family 19;Glycoside hydrolase, family 19, catalytic;Lysozyme-like domain superfamily;
1363	prot152	4	LSD	20647.3	A0A3B6SU01_WHEAT	A0A3B6SU01	Uncharacterized protein OS=Triticum aestivum OX=4565 PE=4 SV=1	IPR016283;IPR000726;IPR023346;	Glycoside hydrolase, family 19;Glycoside hydrolase, family 19, catalytic;Lysozyme-like domain superfamily;
1365	prot152	6	VarG	360528544.034***	A0A3B6SU01_WHEAT	A0A3B6SU01	Uncharacterized protein OS=Triticum aestivum OX=4565 PE=4 SV=1	IPR016283;IPR000726;IPR023346;	Glycoside hydrolase, family 19;Glycoside hydrolase, family 19, catalytic;Lysozyme-like domain superfamily;
1366	prot152	7	VarGL	15.6487ns	A0A3B6SU01_WHEAT	A0A3B6SU01	Uncharacterized protein OS=Triticum aestivum OX=4565 PE=4 SV=1	IPR016283;IPR000726;IPR023346;	Glycoside hydrolase, family 19;Glycoside hydrolase, family 19, catalytic;Lysozyme-like domain superfamily;
1367	prot152	8	VarR	1.54642e+08	A0A3B6SU01_WHEAT	A0A3B6SU01	Uncharacterized protein OS=Triticum aestivum OX=4565 PE=4 SV=1	IPR016283;IPR000726;IPR023346;	Glycoside hydrolase, family 19;Glycoside hydrolase, family 19, catalytic;Lysozyme-like domain superfamily;
1368	prot152	9	Heritability	0.87	A0A3B6SU01_WHEAT	A0A3B6SU01	Uncharacterized protein OS=Triticum aestivum OX=4565 PE=4 SV=1	IPR016283;IPR000726;IPR023346;	Glycoside hydrolase, family 19;Glycoside hydrolase, family 19, catalytic;Lysozyme-like domain superfamily;
1369	prot153	1	Min	10.92	Q94KM0_WHEAT	Q94KM0	HSP17 OS=Triticum aestivum OX=4565 PE=2 SV=1	IPR002068;IPR031107;IPR008978;	Alpha crystallin/Hsp20 domain;Small heat shock protein HSP20;HSP20-like chaperone;
1370	prot153	2	Mean	12.05	Q94KM0_WHEAT	Q94KM0	HSP17 OS=Triticum aestivum OX=4565 PE=2 SV=1	IPR002068;IPR031107;IPR008978;	Alpha crystallin/Hsp20 domain;Small heat shock protein HSP20;HSP20-like chaperone;
1371	prot153	3	Max	13.42	Q94KM0_WHEAT	Q94KM0	HSP17 OS=Triticum aestivum OX=4565 PE=2 SV=1	IPR002068;IPR031107;IPR008978;	Alpha crystallin/Hsp20 domain;Small heat shock protein HSP20;HSP20-like chaperone;
1372	prot153	4	LSD	0.73	Q94KM0_WHEAT	Q94KM0	HSP17 OS=Triticum aestivum OX=4565 PE=2 SV=1	IPR002068;IPR031107;IPR008978;	Alpha crystallin/Hsp20 domain;Small heat shock protein HSP20;HSP20-like chaperone;
1374	prot153	6	VarG	0.0226ns	Q94KM0_WHEAT	Q94KM0	HSP17 OS=Triticum aestivum OX=4565 PE=2 SV=1	IPR002068;IPR031107;IPR008978;	Alpha crystallin/Hsp20 domain;Small heat shock protein HSP20;HSP20-like chaperone;
1375	prot153	7	VarGL	0.0822**	Q94KM0_WHEAT	Q94KM0	HSP17 OS=Triticum aestivum OX=4565 PE=2 SV=1	IPR002068;IPR031107;IPR008978;	Alpha crystallin/Hsp20 domain;Small heat shock protein HSP20;HSP20-like chaperone;
1376	prot153	8	VarR	0.0394	Q94KM0_WHEAT	Q94KM0	HSP17 OS=Triticum aestivum OX=4565 PE=2 SV=1	IPR002068;IPR031107;IPR008978;	Alpha crystallin/Hsp20 domain;Small heat shock protein HSP20;HSP20-like chaperone;
1377	prot153	9	Heritability	0.26	Q94KM0_WHEAT	Q94KM0	HSP17 OS=Triticum aestivum OX=4565 PE=2 SV=1	IPR002068;IPR031107;IPR008978;	Alpha crystallin/Hsp20 domain;Small heat shock protein HSP20;HSP20-like chaperone;
1387	prot155	1	Min	3278.57	A0A3B6ISB1_WHEAT	A0A3B6ISB1	Uncharacterized protein OS=Triticum aestivum OX=4565 PE=3 SV=1	IPR018181;IPR029048;IPR029047;IPR013126;	Heat shock protein 70, conserved site;Heat shock protein 70kD, C-terminal domain superfamily;Heat shock protein 70kD, peptide-binding domain superfamily;Heat shock protein 70 family;
1388	prot155	2	Mean	14546.8	A0A3B6ISB1_WHEAT	A0A3B6ISB1	Uncharacterized protein OS=Triticum aestivum OX=4565 PE=3 SV=1	IPR018181;IPR029048;IPR029047;IPR013126;	Heat shock protein 70, conserved site;Heat shock protein 70kD, C-terminal domain superfamily;Heat shock protein 70kD, peptide-binding domain superfamily;Heat shock protein 70 family;
1389	prot155	3	Max	30576.5	A0A3B6ISB1_WHEAT	A0A3B6ISB1	Uncharacterized protein OS=Triticum aestivum OX=4565 PE=3 SV=1	IPR018181;IPR029048;IPR029047;IPR013126;	Heat shock protein 70, conserved site;Heat shock protein 70kD, C-terminal domain superfamily;Heat shock protein 70kD, peptide-binding domain superfamily;Heat shock protein 70 family;
1390	prot155	4	LSD	16628.3	A0A3B6ISB1_WHEAT	A0A3B6ISB1	Uncharacterized protein OS=Triticum aestivum OX=4565 PE=3 SV=1	IPR018181;IPR029048;IPR029047;IPR013126;	Heat shock protein 70, conserved site;Heat shock protein 70kD, C-terminal domain superfamily;Heat shock protein 70kD, peptide-binding domain superfamily;Heat shock protein 70 family;
1392	prot155	6	VarG	32.5171ns	A0A3B6ISB1_WHEAT	A0A3B6ISB1	Uncharacterized protein OS=Triticum aestivum OX=4565 PE=3 SV=1	IPR018181;IPR029048;IPR029047;IPR013126;	Heat shock protein 70, conserved site;Heat shock protein 70kD, C-terminal domain superfamily;Heat shock protein 70kD, peptide-binding domain superfamily;Heat shock protein 70 family;
1393	prot155	7	VarGL	48.0669ns	A0A3B6ISB1_WHEAT	A0A3B6ISB1	Uncharacterized protein OS=Triticum aestivum OX=4565 PE=3 SV=1	IPR018181;IPR029048;IPR029047;IPR013126;	Heat shock protein 70, conserved site;Heat shock protein 70kD, C-terminal domain superfamily;Heat shock protein 70kD, peptide-binding domain superfamily;Heat shock protein 70 family;
1394	prot155	8	VarR	5.41461e+07	A0A3B6ISB1_WHEAT	A0A3B6ISB1	Uncharacterized protein OS=Triticum aestivum OX=4565 PE=3 SV=1	IPR018181;IPR029048;IPR029047;IPR013126;	Heat shock protein 70, conserved site;Heat shock protein 70kD, C-terminal domain superfamily;Heat shock protein 70kD, peptide-binding domain superfamily;Heat shock protein 70 family;
1395	prot155	9	Heritability	0	A0A3B6ISB1_WHEAT	A0A3B6ISB1	Uncharacterized protein OS=Triticum aestivum OX=4565 PE=3 SV=1	IPR018181;IPR029048;IPR029047;IPR013126;	Heat shock protein 70, conserved site;Heat shock protein 70kD, C-terminal domain superfamily;Heat shock protein 70kD, peptide-binding domain superfamily;Heat shock protein 70 family;
1396	prot156	1	Min	36557.8	A0A3B6LUV8_WHEAT	A0A3B6LUV8	Uncharacterized protein OS=Triticum aestivum OX=4565 PE=4 SV=1	IPR006045;IPR014710;IPR011051;	Cupin 1;RmlC-like jelly roll fold;RmlC-like cupin domain superfamily;
1397	prot156	2	Mean	179152	A0A3B6LUV8_WHEAT	A0A3B6LUV8	Uncharacterized protein OS=Triticum aestivum OX=4565 PE=4 SV=1	IPR006045;IPR014710;IPR011051;	Cupin 1;RmlC-like jelly roll fold;RmlC-like cupin domain superfamily;
1398	prot156	3	Max	268559	A0A3B6LUV8_WHEAT	A0A3B6LUV8	Uncharacterized protein OS=Triticum aestivum OX=4565 PE=4 SV=1	IPR006045;IPR014710;IPR011051;	Cupin 1;RmlC-like jelly roll fold;RmlC-like cupin domain superfamily;
1399	prot156	4	LSD	47876.2	A0A3B6LUV8_WHEAT	A0A3B6LUV8	Uncharacterized protein OS=Triticum aestivum OX=4565 PE=4 SV=1	IPR006045;IPR014710;IPR011051;	Cupin 1;RmlC-like jelly roll fold;RmlC-like cupin domain superfamily;
1401	prot156	6	VarG	682295328.9156***	A0A3B6LUV8_WHEAT	A0A3B6LUV8	Uncharacterized protein OS=Triticum aestivum OX=4565 PE=4 SV=1	IPR006045;IPR014710;IPR011051;	Cupin 1;RmlC-like jelly roll fold;RmlC-like cupin domain superfamily;
1402	prot156	7	VarGL	218541388.9054ns	A0A3B6LUV8_WHEAT	A0A3B6LUV8	Uncharacterized protein OS=Triticum aestivum OX=4565 PE=4 SV=1	IPR006045;IPR014710;IPR011051;	Cupin 1;RmlC-like jelly roll fold;RmlC-like cupin domain superfamily;
1403	prot156	8	VarR	5.55981e+08	A0A3B6LUV8_WHEAT	A0A3B6LUV8	Uncharacterized protein OS=Triticum aestivum OX=4565 PE=4 SV=1	IPR006045;IPR014710;IPR011051;	Cupin 1;RmlC-like jelly roll fold;RmlC-like cupin domain superfamily;
1404	prot156	9	Heritability	0.71	A0A3B6LUV8_WHEAT	A0A3B6LUV8	Uncharacterized protein OS=Triticum aestivum OX=4565 PE=4 SV=1	IPR006045;IPR014710;IPR011051;	Cupin 1;RmlC-like jelly roll fold;RmlC-like cupin domain superfamily;
1405	prot157	1	Min	7250.16	A0A3B5ZWB5_WHEAT	A0A3B5ZWB5	Nucleoside diphosphate kinase OS=Triticum aestivum OX=4565 PE=3 SV=1	IPR034907;IPR036850;IPR001564;IPR023005;	Nucleoside diphosphate kinase-like domain;Nucleoside diphosphate kinase-like domain superfamily;Nucleoside diphosphate kinase;Nucleoside diphosphate kinase, active site;
1406	prot157	2	Mean	11501.2	A0A3B5ZWB5_WHEAT	A0A3B5ZWB5	Nucleoside diphosphate kinase OS=Triticum aestivum OX=4565 PE=3 SV=1	IPR034907;IPR036850;IPR001564;IPR023005;	Nucleoside diphosphate kinase-like domain;Nucleoside diphosphate kinase-like domain superfamily;Nucleoside diphosphate kinase;Nucleoside diphosphate kinase, active site;
1407	prot157	3	Max	17870.8	A0A3B5ZWB5_WHEAT	A0A3B5ZWB5	Nucleoside diphosphate kinase OS=Triticum aestivum OX=4565 PE=3 SV=1	IPR034907;IPR036850;IPR001564;IPR023005;	Nucleoside diphosphate kinase-like domain;Nucleoside diphosphate kinase-like domain superfamily;Nucleoside diphosphate kinase;Nucleoside diphosphate kinase, active site;
1408	prot157	4	LSD	4776.81	A0A3B5ZWB5_WHEAT	A0A3B5ZWB5	Nucleoside diphosphate kinase OS=Triticum aestivum OX=4565 PE=3 SV=1	IPR034907;IPR036850;IPR001564;IPR023005;	Nucleoside diphosphate kinase-like domain;Nucleoside diphosphate kinase-like domain superfamily;Nucleoside diphosphate kinase;Nucleoside diphosphate kinase, active site;
1410	prot157	6	VarG	56532.1273ns	A0A3B5ZWB5_WHEAT	A0A3B5ZWB5	Nucleoside diphosphate kinase OS=Triticum aestivum OX=4565 PE=3 SV=1	IPR034907;IPR036850;IPR001564;IPR023005;	Nucleoside diphosphate kinase-like domain;Nucleoside diphosphate kinase-like domain superfamily;Nucleoside diphosphate kinase;Nucleoside diphosphate kinase, active site;
1411	prot157	7	VarGL	1648857.4932ns	A0A3B5ZWB5_WHEAT	A0A3B5ZWB5	Nucleoside diphosphate kinase OS=Triticum aestivum OX=4565 PE=3 SV=1	IPR034907;IPR036850;IPR001564;IPR023005;	Nucleoside diphosphate kinase-like domain;Nucleoside diphosphate kinase-like domain superfamily;Nucleoside diphosphate kinase;Nucleoside diphosphate kinase, active site;
1412	prot157	8	VarR	6.52726e+06	A0A3B5ZWB5_WHEAT	A0A3B5ZWB5	Nucleoside diphosphate kinase OS=Triticum aestivum OX=4565 PE=3 SV=1	IPR034907;IPR036850;IPR001564;IPR023005;	Nucleoside diphosphate kinase-like domain;Nucleoside diphosphate kinase-like domain superfamily;Nucleoside diphosphate kinase;Nucleoside diphosphate kinase, active site;
1413	prot157	9	Heritability	0.02	A0A3B5ZWB5_WHEAT	A0A3B5ZWB5	Nucleoside diphosphate kinase OS=Triticum aestivum OX=4565 PE=3 SV=1	IPR034907;IPR036850;IPR001564;IPR023005;	Nucleoside diphosphate kinase-like domain;Nucleoside diphosphate kinase-like domain superfamily;Nucleoside diphosphate kinase;Nucleoside diphosphate kinase, active site;
1414	prot158	1	Min	3112.51	A0A3B6KHJ0_WHEAT	A0A3B6KHJ0	Uncharacterized protein OS=Triticum aestivum OX=4565 PE=3 SV=1	IPR021135;IPR022805;IPR018129;IPR033129;IPR015813;	Phosphoenolpyruvate carboxylase;Phosphoenolpyruvate carboxylase, bacterial/plant-type;Phosphoenolpyruvate carboxylase, Lys active site;Phosphoenolpyruvate carboxylase, His active site;Pyruvate/Phosphoenolpyruvate kinase-like domain superfamily;
1415	prot158	2	Mean	4836.39	A0A3B6KHJ0_WHEAT	A0A3B6KHJ0	Uncharacterized protein OS=Triticum aestivum OX=4565 PE=3 SV=1	IPR021135;IPR022805;IPR018129;IPR033129;IPR015813;	Phosphoenolpyruvate carboxylase;Phosphoenolpyruvate carboxylase, bacterial/plant-type;Phosphoenolpyruvate carboxylase, Lys active site;Phosphoenolpyruvate carboxylase, His active site;Pyruvate/Phosphoenolpyruvate kinase-like domain superfamily;
1416	prot158	3	Max	6541.54	A0A3B6KHJ0_WHEAT	A0A3B6KHJ0	Uncharacterized protein OS=Triticum aestivum OX=4565 PE=3 SV=1	IPR021135;IPR022805;IPR018129;IPR033129;IPR015813;	Phosphoenolpyruvate carboxylase;Phosphoenolpyruvate carboxylase, bacterial/plant-type;Phosphoenolpyruvate carboxylase, Lys active site;Phosphoenolpyruvate carboxylase, His active site;Pyruvate/Phosphoenolpyruvate kinase-like domain superfamily;
1417	prot158	4	LSD	1129.27	A0A3B6KHJ0_WHEAT	A0A3B6KHJ0	Uncharacterized protein OS=Triticum aestivum OX=4565 PE=3 SV=1	IPR021135;IPR022805;IPR018129;IPR033129;IPR015813;	Phosphoenolpyruvate carboxylase;Phosphoenolpyruvate carboxylase, bacterial/plant-type;Phosphoenolpyruvate carboxylase, Lys active site;Phosphoenolpyruvate carboxylase, His active site;Pyruvate/Phosphoenolpyruvate kinase-like domain superfamily;
1419	prot158	6	VarG	144897.6269***	A0A3B6KHJ0_WHEAT	A0A3B6KHJ0	Uncharacterized protein OS=Triticum aestivum OX=4565 PE=3 SV=1	IPR021135;IPR022805;IPR018129;IPR033129;IPR015813;	Phosphoenolpyruvate carboxylase;Phosphoenolpyruvate carboxylase, bacterial/plant-type;Phosphoenolpyruvate carboxylase, Lys active site;Phosphoenolpyruvate carboxylase, His active site;Pyruvate/Phosphoenolpyruvate kinase-like domain superfamily;
1420	prot158	7	VarGL	55937.5998ns	A0A3B6KHJ0_WHEAT	A0A3B6KHJ0	Uncharacterized protein OS=Triticum aestivum OX=4565 PE=3 SV=1	IPR021135;IPR022805;IPR018129;IPR033129;IPR015813;	Phosphoenolpyruvate carboxylase;Phosphoenolpyruvate carboxylase, bacterial/plant-type;Phosphoenolpyruvate carboxylase, Lys active site;Phosphoenolpyruvate carboxylase, His active site;Pyruvate/Phosphoenolpyruvate kinase-like domain superfamily;
1421	prot158	8	VarR	376912	A0A3B6KHJ0_WHEAT	A0A3B6KHJ0	Uncharacterized protein OS=Triticum aestivum OX=4565 PE=3 SV=1	IPR021135;IPR022805;IPR018129;IPR033129;IPR015813;	Phosphoenolpyruvate carboxylase;Phosphoenolpyruvate carboxylase, bacterial/plant-type;Phosphoenolpyruvate carboxylase, Lys active site;Phosphoenolpyruvate carboxylase, His active site;Pyruvate/Phosphoenolpyruvate kinase-like domain superfamily;
1422	prot158	9	Heritability	0.49	A0A3B6KHJ0_WHEAT	A0A3B6KHJ0	Uncharacterized protein OS=Triticum aestivum OX=4565 PE=3 SV=1	IPR021135;IPR022805;IPR018129;IPR033129;IPR015813;	Phosphoenolpyruvate carboxylase;Phosphoenolpyruvate carboxylase, bacterial/plant-type;Phosphoenolpyruvate carboxylase, Lys active site;Phosphoenolpyruvate carboxylase, His active site;Pyruvate/Phosphoenolpyruvate kinase-like domain superfamily;
1423	prot159	1	Min	7991.91	A0A3B6MVI8_WHEAT	A0A3B6MVI8	Uncharacterized protein OS=Triticum aestivum OX=4565 PE=3 SV=1	IPR008176;IPR003614;IPR036574;	Defensin, plant;Knottin, scorpion toxin-like;Knottin, scorpion toxin-like superfamily;
1424	prot159	2	Mean	13126.4	A0A3B6MVI8_WHEAT	A0A3B6MVI8	Uncharacterized protein OS=Triticum aestivum OX=4565 PE=3 SV=1	IPR008176;IPR003614;IPR036574;	Defensin, plant;Knottin, scorpion toxin-like;Knottin, scorpion toxin-like superfamily;
1425	prot159	3	Max	18551.9	A0A3B6MVI8_WHEAT	A0A3B6MVI8	Uncharacterized protein OS=Triticum aestivum OX=4565 PE=3 SV=1	IPR008176;IPR003614;IPR036574;	Defensin, plant;Knottin, scorpion toxin-like;Knottin, scorpion toxin-like superfamily;
1426	prot159	4	LSD	4529.29	A0A3B6MVI8_WHEAT	A0A3B6MVI8	Uncharacterized protein OS=Triticum aestivum OX=4565 PE=3 SV=1	IPR008176;IPR003614;IPR036574;	Defensin, plant;Knottin, scorpion toxin-like;Knottin, scorpion toxin-like superfamily;
1428	prot159	6	VarG	2125637.5989***	A0A3B6MVI8_WHEAT	A0A3B6MVI8	Uncharacterized protein OS=Triticum aestivum OX=4565 PE=3 SV=1	IPR008176;IPR003614;IPR036574;	Defensin, plant;Knottin, scorpion toxin-like;Knottin, scorpion toxin-like superfamily;
1429	prot159	7	VarGL	1750456.6731ns	A0A3B6MVI8_WHEAT	A0A3B6MVI8	Uncharacterized protein OS=Triticum aestivum OX=4565 PE=3 SV=1	IPR008176;IPR003614;IPR036574;	Defensin, plant;Knottin, scorpion toxin-like;Knottin, scorpion toxin-like superfamily;
1430	prot159	8	VarR	5.09128e+06	A0A3B6MVI8_WHEAT	A0A3B6MVI8	Uncharacterized protein OS=Triticum aestivum OX=4565 PE=3 SV=1	IPR008176;IPR003614;IPR036574;	Defensin, plant;Knottin, scorpion toxin-like;Knottin, scorpion toxin-like superfamily;
1431	prot159	9	Heritability	0.46	A0A3B6MVI8_WHEAT	A0A3B6MVI8	Uncharacterized protein OS=Triticum aestivum OX=4565 PE=3 SV=1	IPR008176;IPR003614;IPR036574;	Defensin, plant;Knottin, scorpion toxin-like;Knottin, scorpion toxin-like superfamily;
1432	prot160	1	Min	-2299.37	A0A1D5YVC6_WHEAT	A0A1D5YVC6	Fructose-bisphosphate aldolase OS=Triticum aestivum OX=4565 GN=FBA17 PE=3 SV=1	IPR029768;IPR013785;IPR000741;	Fructose-bisphosphate aldolase class-I active site;Aldolase-type TIM barrel;Fructose-bisphosphate aldolase, class-I;
1433	prot160	2	Mean	6958.12	A0A1D5YVC6_WHEAT	A0A1D5YVC6	Fructose-bisphosphate aldolase OS=Triticum aestivum OX=4565 GN=FBA17 PE=3 SV=1	IPR029768;IPR013785;IPR000741;	Fructose-bisphosphate aldolase class-I active site;Aldolase-type TIM barrel;Fructose-bisphosphate aldolase, class-I;
1434	prot160	3	Max	19407.5	A0A1D5YVC6_WHEAT	A0A1D5YVC6	Fructose-bisphosphate aldolase OS=Triticum aestivum OX=4565 GN=FBA17 PE=3 SV=1	IPR029768;IPR013785;IPR000741;	Fructose-bisphosphate aldolase class-I active site;Aldolase-type TIM barrel;Fructose-bisphosphate aldolase, class-I;
1435	prot160	4	LSD	11012.2	A0A1D5YVC6_WHEAT	A0A1D5YVC6	Fructose-bisphosphate aldolase OS=Triticum aestivum OX=4565 GN=FBA17 PE=3 SV=1	IPR029768;IPR013785;IPR000741;	Fructose-bisphosphate aldolase class-I active site;Aldolase-type TIM barrel;Fructose-bisphosphate aldolase, class-I;
1437	prot160	6	VarG	3.9189ns	A0A1D5YVC6_WHEAT	A0A1D5YVC6	Fructose-bisphosphate aldolase OS=Triticum aestivum OX=4565 GN=FBA17 PE=3 SV=1	IPR029768;IPR013785;IPR000741;	Fructose-bisphosphate aldolase class-I active site;Aldolase-type TIM barrel;Fructose-bisphosphate aldolase, class-I;
1438	prot160	7	VarGL	11697750.6133ns	A0A1D5YVC6_WHEAT	A0A1D5YVC6	Fructose-bisphosphate aldolase OS=Triticum aestivum OX=4565 GN=FBA17 PE=3 SV=1	IPR029768;IPR013785;IPR000741;	Fructose-bisphosphate aldolase class-I active site;Aldolase-type TIM barrel;Fructose-bisphosphate aldolase, class-I;
1439	prot160	8	VarR	6.28983e+06	A0A1D5YVC6_WHEAT	A0A1D5YVC6	Fructose-bisphosphate aldolase OS=Triticum aestivum OX=4565 GN=FBA17 PE=3 SV=1	IPR029768;IPR013785;IPR000741;	Fructose-bisphosphate aldolase class-I active site;Aldolase-type TIM barrel;Fructose-bisphosphate aldolase, class-I;
1440	prot160	9	Heritability	0	A0A1D5YVC6_WHEAT	A0A1D5YVC6	Fructose-bisphosphate aldolase OS=Triticum aestivum OX=4565 GN=FBA17 PE=3 SV=1	IPR029768;IPR013785;IPR000741;	Fructose-bisphosphate aldolase class-I active site;Aldolase-type TIM barrel;Fructose-bisphosphate aldolase, class-I;
1441	prot161	1	Min	7345.78	A0A3B6TW80_WHEAT	A0A3B6TW80	Uncharacterized protein OS=Triticum aestivum OX=4565 PE=4 SV=1	IPR036574;	Knottin, scorpion toxin-like superfamily;
1442	prot161	2	Mean	11501.1	A0A3B6TW80_WHEAT	A0A3B6TW80	Uncharacterized protein OS=Triticum aestivum OX=4565 PE=4 SV=1	IPR036574;	Knottin, scorpion toxin-like superfamily;
1443	prot161	3	Max	20906.1	A0A3B6TW80_WHEAT	A0A3B6TW80	Uncharacterized protein OS=Triticum aestivum OX=4565 PE=4 SV=1	IPR036574;	Knottin, scorpion toxin-like superfamily;
1444	prot161	4	LSD	3875.53	A0A3B6TW80_WHEAT	A0A3B6TW80	Uncharacterized protein OS=Triticum aestivum OX=4565 PE=4 SV=1	IPR036574;	Knottin, scorpion toxin-like superfamily;
1446	prot161	6	VarG	3583114.0201***	A0A3B6TW80_WHEAT	A0A3B6TW80	Uncharacterized protein OS=Triticum aestivum OX=4565 PE=4 SV=1	IPR036574;	Knottin, scorpion toxin-like superfamily;
1447	prot161	7	VarGL	559749.6685ns	A0A3B6TW80_WHEAT	A0A3B6TW80	Uncharacterized protein OS=Triticum aestivum OX=4565 PE=4 SV=1	IPR036574;	Knottin, scorpion toxin-like superfamily;
1448	prot161	8	VarR	4.24437e+06	A0A3B6TW80_WHEAT	A0A3B6TW80	Uncharacterized protein OS=Triticum aestivum OX=4565 PE=4 SV=1	IPR036574;	Knottin, scorpion toxin-like superfamily;
1449	prot161	9	Heritability	0.67	A0A3B6TW80_WHEAT	A0A3B6TW80	Uncharacterized protein OS=Triticum aestivum OX=4565 PE=4 SV=1	IPR036574;	Knottin, scorpion toxin-like superfamily;
1450	prot162	1	Min	12.92	A0A3B6PE52_WHEAT	A0A3B6PE52	Uncharacterized protein OS=Triticum aestivum OX=4565 PE=4 SV=1	IPR002411;IPR006106;IPR006105;IPR036312;IPR016140;	Cereal allergen/alpha-amylase inhibitor, rice-type;Cereal seed allergen/grain softness/trypsin and alpha-amylase inhibitor;Cereal seed allergen/trypsin and alpha-amylase inhibitor, conserved site;Bifunctional inhibitor/plant lipid transfer protein/seed storage helical domain superfamily;Bifunctional inhibitor/plant lipid transfer protein/seed storage helical domain;
1451	prot162	2	Mean	14.42	A0A3B6PE52_WHEAT	A0A3B6PE52	Uncharacterized protein OS=Triticum aestivum OX=4565 PE=4 SV=1	IPR002411;IPR006106;IPR006105;IPR036312;IPR016140;	Cereal allergen/alpha-amylase inhibitor, rice-type;Cereal seed allergen/grain softness/trypsin and alpha-amylase inhibitor;Cereal seed allergen/trypsin and alpha-amylase inhibitor, conserved site;Bifunctional inhibitor/plant lipid transfer protein/seed storage helical domain superfamily;Bifunctional inhibitor/plant lipid transfer protein/seed storage helical domain;
1452	prot162	3	Max	17.16	A0A3B6PE52_WHEAT	A0A3B6PE52	Uncharacterized protein OS=Triticum aestivum OX=4565 PE=4 SV=1	IPR002411;IPR006106;IPR006105;IPR036312;IPR016140;	Cereal allergen/alpha-amylase inhibitor, rice-type;Cereal seed allergen/grain softness/trypsin and alpha-amylase inhibitor;Cereal seed allergen/trypsin and alpha-amylase inhibitor, conserved site;Bifunctional inhibitor/plant lipid transfer protein/seed storage helical domain superfamily;Bifunctional inhibitor/plant lipid transfer protein/seed storage helical domain;
1453	prot162	4	LSD	0.92	A0A3B6PE52_WHEAT	A0A3B6PE52	Uncharacterized protein OS=Triticum aestivum OX=4565 PE=4 SV=1	IPR002411;IPR006106;IPR006105;IPR036312;IPR016140;	Cereal allergen/alpha-amylase inhibitor, rice-type;Cereal seed allergen/grain softness/trypsin and alpha-amylase inhibitor;Cereal seed allergen/trypsin and alpha-amylase inhibitor, conserved site;Bifunctional inhibitor/plant lipid transfer protein/seed storage helical domain superfamily;Bifunctional inhibitor/plant lipid transfer protein/seed storage helical domain;
1455	prot162	6	VarG	0.3985***	A0A3B6PE52_WHEAT	A0A3B6PE52	Uncharacterized protein OS=Triticum aestivum OX=4565 PE=4 SV=1	IPR002411;IPR006106;IPR006105;IPR036312;IPR016140;	Cereal allergen/alpha-amylase inhibitor, rice-type;Cereal seed allergen/grain softness/trypsin and alpha-amylase inhibitor;Cereal seed allergen/trypsin and alpha-amylase inhibitor, conserved site;Bifunctional inhibitor/plant lipid transfer protein/seed storage helical domain superfamily;Bifunctional inhibitor/plant lipid transfer protein/seed storage helical domain;
1456	prot162	7	VarGL	0.0704ns	A0A3B6PE52_WHEAT	A0A3B6PE52	Uncharacterized protein OS=Triticum aestivum OX=4565 PE=4 SV=1	IPR002411;IPR006106;IPR006105;IPR036312;IPR016140;	Cereal allergen/alpha-amylase inhibitor, rice-type;Cereal seed allergen/grain softness/trypsin and alpha-amylase inhibitor;Cereal seed allergen/trypsin and alpha-amylase inhibitor, conserved site;Bifunctional inhibitor/plant lipid transfer protein/seed storage helical domain superfamily;Bifunctional inhibitor/plant lipid transfer protein/seed storage helical domain;
1457	prot162	8	VarR	0.2211	A0A3B6PE52_WHEAT	A0A3B6PE52	Uncharacterized protein OS=Triticum aestivum OX=4565 PE=4 SV=1	IPR002411;IPR006106;IPR006105;IPR036312;IPR016140;	Cereal allergen/alpha-amylase inhibitor, rice-type;Cereal seed allergen/grain softness/trypsin and alpha-amylase inhibitor;Cereal seed allergen/trypsin and alpha-amylase inhibitor, conserved site;Bifunctional inhibitor/plant lipid transfer protein/seed storage helical domain superfamily;Bifunctional inhibitor/plant lipid transfer protein/seed storage helical domain;
1458	prot162	9	Heritability	0.79	A0A3B6PE52_WHEAT	A0A3B6PE52	Uncharacterized protein OS=Triticum aestivum OX=4565 PE=4 SV=1	IPR002411;IPR006106;IPR006105;IPR036312;IPR016140;	Cereal allergen/alpha-amylase inhibitor, rice-type;Cereal seed allergen/grain softness/trypsin and alpha-amylase inhibitor;Cereal seed allergen/trypsin and alpha-amylase inhibitor, conserved site;Bifunctional inhibitor/plant lipid transfer protein/seed storage helical domain superfamily;Bifunctional inhibitor/plant lipid transfer protein/seed storage helical domain;
1459	prot163	1	Min	245684	B5B0D5_WHEAT	B5B0D5	Major allergen CM16 OS=Triticum aestivum OX=4565 PE=2 SV=1	IPR006106;IPR006105;IPR036312;IPR016140;	Cereal seed allergen/grain softness/trypsin and alpha-amylase inhibitor;Cereal seed allergen/trypsin and alpha-amylase inhibitor, conserved site;Bifunctional inhibitor/plant lipid transfer protein/seed storage helical domain superfamily;Bifunctional inhibitor/plant lipid transfer protein/seed storage helical domain;
1460	prot163	2	Mean	333820	B5B0D5_WHEAT	B5B0D5	Major allergen CM16 OS=Triticum aestivum OX=4565 PE=2 SV=1	IPR006106;IPR006105;IPR036312;IPR016140;	Cereal seed allergen/grain softness/trypsin and alpha-amylase inhibitor;Cereal seed allergen/trypsin and alpha-amylase inhibitor, conserved site;Bifunctional inhibitor/plant lipid transfer protein/seed storage helical domain superfamily;Bifunctional inhibitor/plant lipid transfer protein/seed storage helical domain;
1461	prot163	3	Max	459377	B5B0D5_WHEAT	B5B0D5	Major allergen CM16 OS=Triticum aestivum OX=4565 PE=2 SV=1	IPR006106;IPR006105;IPR036312;IPR016140;	Cereal seed allergen/grain softness/trypsin and alpha-amylase inhibitor;Cereal seed allergen/trypsin and alpha-amylase inhibitor, conserved site;Bifunctional inhibitor/plant lipid transfer protein/seed storage helical domain superfamily;Bifunctional inhibitor/plant lipid transfer protein/seed storage helical domain;
1462	prot163	4	LSD	79222.4	B5B0D5_WHEAT	B5B0D5	Major allergen CM16 OS=Triticum aestivum OX=4565 PE=2 SV=1	IPR006106;IPR006105;IPR036312;IPR016140;	Cereal seed allergen/grain softness/trypsin and alpha-amylase inhibitor;Cereal seed allergen/trypsin and alpha-amylase inhibitor, conserved site;Bifunctional inhibitor/plant lipid transfer protein/seed storage helical domain superfamily;Bifunctional inhibitor/plant lipid transfer protein/seed storage helical domain;
1464	prot163	6	VarG	573867744.0831***	B5B0D5_WHEAT	B5B0D5	Major allergen CM16 OS=Triticum aestivum OX=4565 PE=2 SV=1	IPR006106;IPR006105;IPR036312;IPR016140;	Cereal seed allergen/grain softness/trypsin and alpha-amylase inhibitor;Cereal seed allergen/trypsin and alpha-amylase inhibitor, conserved site;Bifunctional inhibitor/plant lipid transfer protein/seed storage helical domain superfamily;Bifunctional inhibitor/plant lipid transfer protein/seed storage helical domain;
1465	prot163	7	VarGL	616061142.781ns	B5B0D5_WHEAT	B5B0D5	Major allergen CM16 OS=Triticum aestivum OX=4565 PE=2 SV=1	IPR006106;IPR006105;IPR036312;IPR016140;	Cereal seed allergen/grain softness/trypsin and alpha-amylase inhibitor;Cereal seed allergen/trypsin and alpha-amylase inhibitor, conserved site;Bifunctional inhibitor/plant lipid transfer protein/seed storage helical domain superfamily;Bifunctional inhibitor/plant lipid transfer protein/seed storage helical domain;
1466	prot163	8	VarR	1.37823e+09	B5B0D5_WHEAT	B5B0D5	Major allergen CM16 OS=Triticum aestivum OX=4565 PE=2 SV=1	IPR006106;IPR006105;IPR036312;IPR016140;	Cereal seed allergen/grain softness/trypsin and alpha-amylase inhibitor;Cereal seed allergen/trypsin and alpha-amylase inhibitor, conserved site;Bifunctional inhibitor/plant lipid transfer protein/seed storage helical domain superfamily;Bifunctional inhibitor/plant lipid transfer protein/seed storage helical domain;
1467	prot163	9	Heritability	0.43	B5B0D5_WHEAT	B5B0D5	Major allergen CM16 OS=Triticum aestivum OX=4565 PE=2 SV=1	IPR006106;IPR006105;IPR036312;IPR016140;	Cereal seed allergen/grain softness/trypsin and alpha-amylase inhibitor;Cereal seed allergen/trypsin and alpha-amylase inhibitor, conserved site;Bifunctional inhibitor/plant lipid transfer protein/seed storage helical domain superfamily;Bifunctional inhibitor/plant lipid transfer protein/seed storage helical domain;
1468	prot164	1	Min	3314.84	A0A3B6K9J4_WHEAT	A0A3B6K9J4	Uncharacterized protein OS=Triticum aestivum OX=4565 PE=4 SV=1	IPR037176;IPR001938;IPR017949;	Osmotin/thaumatin-like superfamily;Thaumatin family;Thaumatin, conserved site;
1469	prot164	2	Mean	11989	A0A3B6K9J4_WHEAT	A0A3B6K9J4	Uncharacterized protein OS=Triticum aestivum OX=4565 PE=4 SV=1	IPR037176;IPR001938;IPR017949;	Osmotin/thaumatin-like superfamily;Thaumatin family;Thaumatin, conserved site;
1470	prot164	3	Max	27095.7	A0A3B6K9J4_WHEAT	A0A3B6K9J4	Uncharacterized protein OS=Triticum aestivum OX=4565 PE=4 SV=1	IPR037176;IPR001938;IPR017949;	Osmotin/thaumatin-like superfamily;Thaumatin family;Thaumatin, conserved site;
1471	prot164	4	LSD	11389	A0A3B6K9J4_WHEAT	A0A3B6K9J4	Uncharacterized protein OS=Triticum aestivum OX=4565 PE=4 SV=1	IPR037176;IPR001938;IPR017949;	Osmotin/thaumatin-like superfamily;Thaumatin family;Thaumatin, conserved site;
1473	prot164	6	VarG	4825192.7856ns	A0A3B6K9J4_WHEAT	A0A3B6K9J4	Uncharacterized protein OS=Triticum aestivum OX=4565 PE=4 SV=1	IPR037176;IPR001938;IPR017949;	Osmotin/thaumatin-like superfamily;Thaumatin family;Thaumatin, conserved site;
1474	prot164	7	VarGL	3.5285ns	A0A3B6K9J4_WHEAT	A0A3B6K9J4	Uncharacterized protein OS=Triticum aestivum OX=4565 PE=4 SV=1	IPR037176;IPR001938;IPR017949;	Osmotin/thaumatin-like superfamily;Thaumatin family;Thaumatin, conserved site;
1475	prot164	8	VarR	3.48692e+07	A0A3B6K9J4_WHEAT	A0A3B6K9J4	Uncharacterized protein OS=Triticum aestivum OX=4565 PE=4 SV=1	IPR037176;IPR001938;IPR017949;	Osmotin/thaumatin-like superfamily;Thaumatin family;Thaumatin, conserved site;
1476	prot164	9	Heritability	0.24	A0A3B6K9J4_WHEAT	A0A3B6K9J4	Uncharacterized protein OS=Triticum aestivum OX=4565 PE=4 SV=1	IPR037176;IPR001938;IPR017949;	Osmotin/thaumatin-like superfamily;Thaumatin family;Thaumatin, conserved site;
1477	prot165	1	Min	11.54	A0A3B6JK95_WHEAT	A0A3B6JK95	Histone H2A OS=Triticum aestivum OX=4565 PE=3 SV=1	IPR009072;IPR002119;IPR007125;IPR032454;IPR032458;	Histone-fold;Histone H2A;Histone H2A/H2B/H3;Histone H2A, C-terminal domain;Histone H2A conserved site;
1478	prot165	2	Mean	12.46	A0A3B6JK95_WHEAT	A0A3B6JK95	Histone H2A OS=Triticum aestivum OX=4565 PE=3 SV=1	IPR009072;IPR002119;IPR007125;IPR032454;IPR032458;	Histone-fold;Histone H2A;Histone H2A/H2B/H3;Histone H2A, C-terminal domain;Histone H2A conserved site;
1479	prot165	3	Max	13.31	A0A3B6JK95_WHEAT	A0A3B6JK95	Histone H2A OS=Triticum aestivum OX=4565 PE=3 SV=1	IPR009072;IPR002119;IPR007125;IPR032454;IPR032458;	Histone-fold;Histone H2A;Histone H2A/H2B/H3;Histone H2A, C-terminal domain;Histone H2A conserved site;
1480	prot165	4	LSD	0.54	A0A3B6JK95_WHEAT	A0A3B6JK95	Histone H2A OS=Triticum aestivum OX=4565 PE=3 SV=1	IPR009072;IPR002119;IPR007125;IPR032454;IPR032458;	Histone-fold;Histone H2A;Histone H2A/H2B/H3;Histone H2A, C-terminal domain;Histone H2A conserved site;
1482	prot165	6	VarG	0.0436***	A0A3B6JK95_WHEAT	A0A3B6JK95	Histone H2A OS=Triticum aestivum OX=4565 PE=3 SV=1	IPR009072;IPR002119;IPR007125;IPR032454;IPR032458;	Histone-fold;Histone H2A;Histone H2A/H2B/H3;Histone H2A, C-terminal domain;Histone H2A conserved site;
1483	prot165	7	VarGL	0.0576***	A0A3B6JK95_WHEAT	A0A3B6JK95	Histone H2A OS=Triticum aestivum OX=4565 PE=3 SV=1	IPR009072;IPR002119;IPR007125;IPR032454;IPR032458;	Histone-fold;Histone H2A;Histone H2A/H2B/H3;Histone H2A, C-terminal domain;Histone H2A conserved site;
1484	prot165	8	VarR	0.0361	A0A3B6JK95_WHEAT	A0A3B6JK95	Histone H2A OS=Triticum aestivum OX=4565 PE=3 SV=1	IPR009072;IPR002119;IPR007125;IPR032454;IPR032458;	Histone-fold;Histone H2A;Histone H2A/H2B/H3;Histone H2A, C-terminal domain;Histone H2A conserved site;
1485	prot165	9	Heritability	0.55	A0A3B6JK95_WHEAT	A0A3B6JK95	Histone H2A OS=Triticum aestivum OX=4565 PE=3 SV=1	IPR009072;IPR002119;IPR007125;IPR032454;IPR032458;	Histone-fold;Histone H2A;Histone H2A/H2B/H3;Histone H2A, C-terminal domain;Histone H2A conserved site;
1486	prot166	1	Min	661.55	A0A3B6U5I1_WHEAT	A0A3B6U5I1	Uncharacterized protein OS=Triticum aestivum OX=4565 PE=4 SV=1	IPR036312;IPR016140;IPR001954;	Bifunctional inhibitor/plant lipid transfer protein/seed storage helical domain superfamily;Bifunctional inhibitor/plant lipid transfer protein/seed storage helical domain;Gliadin/LMW glutenin;
1487	prot166	2	Mean	5011.75	A0A3B6U5I1_WHEAT	A0A3B6U5I1	Uncharacterized protein OS=Triticum aestivum OX=4565 PE=4 SV=1	IPR036312;IPR016140;IPR001954;	Bifunctional inhibitor/plant lipid transfer protein/seed storage helical domain superfamily;Bifunctional inhibitor/plant lipid transfer protein/seed storage helical domain;Gliadin/LMW glutenin;
1488	prot166	3	Max	13709	A0A3B6U5I1_WHEAT	A0A3B6U5I1	Uncharacterized protein OS=Triticum aestivum OX=4565 PE=4 SV=1	IPR036312;IPR016140;IPR001954;	Bifunctional inhibitor/plant lipid transfer protein/seed storage helical domain superfamily;Bifunctional inhibitor/plant lipid transfer protein/seed storage helical domain;Gliadin/LMW glutenin;
1489	prot166	4	LSD	6380.12	A0A3B6U5I1_WHEAT	A0A3B6U5I1	Uncharacterized protein OS=Triticum aestivum OX=4565 PE=4 SV=1	IPR036312;IPR016140;IPR001954;	Bifunctional inhibitor/plant lipid transfer protein/seed storage helical domain superfamily;Bifunctional inhibitor/plant lipid transfer protein/seed storage helical domain;Gliadin/LMW glutenin;
1491	prot166	6	VarG	1788284.4613*	A0A3B6U5I1_WHEAT	A0A3B6U5I1	Uncharacterized protein OS=Triticum aestivum OX=4565 PE=4 SV=1	IPR036312;IPR016140;IPR001954;	Bifunctional inhibitor/plant lipid transfer protein/seed storage helical domain superfamily;Bifunctional inhibitor/plant lipid transfer protein/seed storage helical domain;Gliadin/LMW glutenin;
1492	prot166	7	VarGL	397939.5923ns	A0A3B6U5I1_WHEAT	A0A3B6U5I1	Uncharacterized protein OS=Triticum aestivum OX=4565 PE=4 SV=1	IPR036312;IPR016140;IPR001954;	Bifunctional inhibitor/plant lipid transfer protein/seed storage helical domain superfamily;Bifunctional inhibitor/plant lipid transfer protein/seed storage helical domain;Gliadin/LMW glutenin;
1493	prot166	8	VarR	9.06657e+06	A0A3B6U5I1_WHEAT	A0A3B6U5I1	Uncharacterized protein OS=Triticum aestivum OX=4565 PE=4 SV=1	IPR036312;IPR016140;IPR001954;	Bifunctional inhibitor/plant lipid transfer protein/seed storage helical domain superfamily;Bifunctional inhibitor/plant lipid transfer protein/seed storage helical domain;Gliadin/LMW glutenin;
1494	prot166	9	Heritability	0.21	A0A3B6U5I1_WHEAT	A0A3B6U5I1	Uncharacterized protein OS=Triticum aestivum OX=4565 PE=4 SV=1	IPR036312;IPR016140;IPR001954;	Bifunctional inhibitor/plant lipid transfer protein/seed storage helical domain superfamily;Bifunctional inhibitor/plant lipid transfer protein/seed storage helical domain;Gliadin/LMW glutenin;
1495	prot167	1	Min	3622.5	A0A3B6HQA5_WHEAT	A0A3B6HQA5	Uncharacterized protein OS=Triticum aestivum OX=4565 PE=3 SV=1	IPR002068;IPR031107;IPR008978;	Alpha crystallin/Hsp20 domain;Small heat shock protein HSP20;HSP20-like chaperone;
1496	prot167	2	Mean	6125.05	A0A3B6HQA5_WHEAT	A0A3B6HQA5	Uncharacterized protein OS=Triticum aestivum OX=4565 PE=3 SV=1	IPR002068;IPR031107;IPR008978;	Alpha crystallin/Hsp20 domain;Small heat shock protein HSP20;HSP20-like chaperone;
1497	prot167	3	Max	7996.03	A0A3B6HQA5_WHEAT	A0A3B6HQA5	Uncharacterized protein OS=Triticum aestivum OX=4565 PE=3 SV=1	IPR002068;IPR031107;IPR008978;	Alpha crystallin/Hsp20 domain;Small heat shock protein HSP20;HSP20-like chaperone;
1498	prot167	4	LSD	2195.12	A0A3B6HQA5_WHEAT	A0A3B6HQA5	Uncharacterized protein OS=Triticum aestivum OX=4565 PE=3 SV=1	IPR002068;IPR031107;IPR008978;	Alpha crystallin/Hsp20 domain;Small heat shock protein HSP20;HSP20-like chaperone;
1500	prot167	6	VarG	251124.7639**	A0A3B6HQA5_WHEAT	A0A3B6HQA5	Uncharacterized protein OS=Triticum aestivum OX=4565 PE=3 SV=1	IPR002068;IPR031107;IPR008978;	Alpha crystallin/Hsp20 domain;Small heat shock protein HSP20;HSP20-like chaperone;
1501	prot167	7	VarGL	0.143ns	A0A3B6HQA5_WHEAT	A0A3B6HQA5	Uncharacterized protein OS=Triticum aestivum OX=4565 PE=3 SV=1	IPR002068;IPR031107;IPR008978;	Alpha crystallin/Hsp20 domain;Small heat shock protein HSP20;HSP20-like chaperone;
1502	prot167	8	VarR	1.41335e+06	A0A3B6HQA5_WHEAT	A0A3B6HQA5	Uncharacterized protein OS=Triticum aestivum OX=4565 PE=3 SV=1	IPR002068;IPR031107;IPR008978;	Alpha crystallin/Hsp20 domain;Small heat shock protein HSP20;HSP20-like chaperone;
1503	prot167	9	Heritability	0.3	A0A3B6HQA5_WHEAT	A0A3B6HQA5	Uncharacterized protein OS=Triticum aestivum OX=4565 PE=3 SV=1	IPR002068;IPR031107;IPR008978;	Alpha crystallin/Hsp20 domain;Small heat shock protein HSP20;HSP20-like chaperone;
1504	prot168	1	Min	-22.95	A5JSA9_WHEAT	A5JSA9	Alpha-gliadin OS=Triticum aestivum OX=4565 GN=Gli-G6 PE=2 SV=1	IPR036312;IPR016140;IPR001954;	Bifunctional inhibitor/plant lipid transfer protein/seed storage helical domain superfamily;Bifunctional inhibitor/plant lipid transfer protein/seed storage helical domain;Gliadin/LMW glutenin;
1505	prot168	2	Mean	4822.21	A5JSA9_WHEAT	A5JSA9	Alpha-gliadin OS=Triticum aestivum OX=4565 GN=Gli-G6 PE=2 SV=1	IPR036312;IPR016140;IPR001954;	Bifunctional inhibitor/plant lipid transfer protein/seed storage helical domain superfamily;Bifunctional inhibitor/plant lipid transfer protein/seed storage helical domain;Gliadin/LMW glutenin;
1506	prot168	3	Max	17788.7	A5JSA9_WHEAT	A5JSA9	Alpha-gliadin OS=Triticum aestivum OX=4565 GN=Gli-G6 PE=2 SV=1	IPR036312;IPR016140;IPR001954;	Bifunctional inhibitor/plant lipid transfer protein/seed storage helical domain superfamily;Bifunctional inhibitor/plant lipid transfer protein/seed storage helical domain;Gliadin/LMW glutenin;
1507	prot168	4	LSD	6494.94	A5JSA9_WHEAT	A5JSA9	Alpha-gliadin OS=Triticum aestivum OX=4565 GN=Gli-G6 PE=2 SV=1	IPR036312;IPR016140;IPR001954;	Bifunctional inhibitor/plant lipid transfer protein/seed storage helical domain superfamily;Bifunctional inhibitor/plant lipid transfer protein/seed storage helical domain;Gliadin/LMW glutenin;
1509	prot168	6	VarG	4093345.015***	A5JSA9_WHEAT	A5JSA9	Alpha-gliadin OS=Triticum aestivum OX=4565 GN=Gli-G6 PE=2 SV=1	IPR036312;IPR016140;IPR001954;	Bifunctional inhibitor/plant lipid transfer protein/seed storage helical domain superfamily;Bifunctional inhibitor/plant lipid transfer protein/seed storage helical domain;Gliadin/LMW glutenin;
1510	prot168	7	VarGL	5641134.9241ns	A5JSA9_WHEAT	A5JSA9	Alpha-gliadin OS=Triticum aestivum OX=4565 GN=Gli-G6 PE=2 SV=1	IPR036312;IPR016140;IPR001954;	Bifunctional inhibitor/plant lipid transfer protein/seed storage helical domain superfamily;Bifunctional inhibitor/plant lipid transfer protein/seed storage helical domain;Gliadin/LMW glutenin;
1511	prot168	8	VarR	1.7586e+06	A5JSA9_WHEAT	A5JSA9	Alpha-gliadin OS=Triticum aestivum OX=4565 GN=Gli-G6 PE=2 SV=1	IPR036312;IPR016140;IPR001954;	Bifunctional inhibitor/plant lipid transfer protein/seed storage helical domain superfamily;Bifunctional inhibitor/plant lipid transfer protein/seed storage helical domain;Gliadin/LMW glutenin;
1512	prot168	9	Heritability	0.3	A5JSA9_WHEAT	A5JSA9	Alpha-gliadin OS=Triticum aestivum OX=4565 GN=Gli-G6 PE=2 SV=1	IPR036312;IPR016140;IPR001954;	Bifunctional inhibitor/plant lipid transfer protein/seed storage helical domain superfamily;Bifunctional inhibitor/plant lipid transfer protein/seed storage helical domain;Gliadin/LMW glutenin;
1513	prot169	1	Min	8.29	A0A060MZP1_WHEAT	A0A060MZP1	High molecular weight glutenin subunit (Fragment) OS=Triticum aestivum OX=4565 GN=glu PE=4 SV=1	IPR036312;IPR001419;	Bifunctional inhibitor/plant lipid transfer protein/seed storage helical domain superfamily;HMW glutenin;
1514	prot169	2	Mean	11.27	A0A060MZP1_WHEAT	A0A060MZP1	High molecular weight glutenin subunit (Fragment) OS=Triticum aestivum OX=4565 GN=glu PE=4 SV=1	IPR036312;IPR001419;	Bifunctional inhibitor/plant lipid transfer protein/seed storage helical domain superfamily;HMW glutenin;
1515	prot169	3	Max	14.13	A0A060MZP1_WHEAT	A0A060MZP1	High molecular weight glutenin subunit (Fragment) OS=Triticum aestivum OX=4565 GN=glu PE=4 SV=1	IPR036312;IPR001419;	Bifunctional inhibitor/plant lipid transfer protein/seed storage helical domain superfamily;HMW glutenin;
1516	prot169	4	LSD	1.75	A0A060MZP1_WHEAT	A0A060MZP1	High molecular weight glutenin subunit (Fragment) OS=Triticum aestivum OX=4565 GN=glu PE=4 SV=1	IPR036312;IPR001419;	Bifunctional inhibitor/plant lipid transfer protein/seed storage helical domain superfamily;HMW glutenin;
1518	prot169	6	VarG	1.614***	A0A060MZP1_WHEAT	A0A060MZP1	High molecular weight glutenin subunit (Fragment) OS=Triticum aestivum OX=4565 GN=glu PE=4 SV=1	IPR036312;IPR001419;	Bifunctional inhibitor/plant lipid transfer protein/seed storage helical domain superfamily;HMW glutenin;
1519	prot169	7	VarGL	0.1055ns	A0A060MZP1_WHEAT	A0A060MZP1	High molecular weight glutenin subunit (Fragment) OS=Triticum aestivum OX=4565 GN=glu PE=4 SV=1	IPR036312;IPR001419;	Bifunctional inhibitor/plant lipid transfer protein/seed storage helical domain superfamily;HMW glutenin;
1520	prot169	8	VarR	0.5416	A0A060MZP1_WHEAT	A0A060MZP1	High molecular weight glutenin subunit (Fragment) OS=Triticum aestivum OX=4565 GN=glu PE=4 SV=1	IPR036312;IPR001419;	Bifunctional inhibitor/plant lipid transfer protein/seed storage helical domain superfamily;HMW glutenin;
1521	prot169	9	Heritability	0.76	A0A060MZP1_WHEAT	A0A060MZP1	High molecular weight glutenin subunit (Fragment) OS=Triticum aestivum OX=4565 GN=glu PE=4 SV=1	IPR036312;IPR001419;	Bifunctional inhibitor/plant lipid transfer protein/seed storage helical domain superfamily;HMW glutenin;
1522	prot170	1	Min	11078.8	A0A3B6HSJ4_WHEAT	A0A3B6HSJ4	Uncharacterized protein OS=Triticum aestivum OX=4565 PE=4 SV=1	IPR029044;IPR004901;IPR037595;	Nucleotide-diphospho-sugar transferases;Reversibly glycosylated polypeptide;Reversibly glycosylated polypeptide family;
1523	prot170	2	Mean	14429.2	A0A3B6HSJ4_WHEAT	A0A3B6HSJ4	Uncharacterized protein OS=Triticum aestivum OX=4565 PE=4 SV=1	IPR029044;IPR004901;IPR037595;	Nucleotide-diphospho-sugar transferases;Reversibly glycosylated polypeptide;Reversibly glycosylated polypeptide family;
1524	prot170	3	Max	18839.9	A0A3B6HSJ4_WHEAT	A0A3B6HSJ4	Uncharacterized protein OS=Triticum aestivum OX=4565 PE=4 SV=1	IPR029044;IPR004901;IPR037595;	Nucleotide-diphospho-sugar transferases;Reversibly glycosylated polypeptide;Reversibly glycosylated polypeptide family;
1525	prot170	4	LSD	2768.25	A0A3B6HSJ4_WHEAT	A0A3B6HSJ4	Uncharacterized protein OS=Triticum aestivum OX=4565 PE=4 SV=1	IPR029044;IPR004901;IPR037595;	Nucleotide-diphospho-sugar transferases;Reversibly glycosylated polypeptide;Reversibly glycosylated polypeptide family;
1527	prot170	6	VarG	1094846.3385***	A0A3B6HSJ4_WHEAT	A0A3B6HSJ4	Uncharacterized protein OS=Triticum aestivum OX=4565 PE=4 SV=1	IPR029044;IPR004901;IPR037595;	Nucleotide-diphospho-sugar transferases;Reversibly glycosylated polypeptide;Reversibly glycosylated polypeptide family;
1528	prot170	7	VarGL	19171.6254ns	A0A3B6HSJ4_WHEAT	A0A3B6HSJ4	Uncharacterized protein OS=Triticum aestivum OX=4565 PE=4 SV=1	IPR029044;IPR004901;IPR037595;	Nucleotide-diphospho-sugar transferases;Reversibly glycosylated polypeptide;Reversibly glycosylated polypeptide family;
1529	prot170	8	VarR	2.51988e+06	A0A3B6HSJ4_WHEAT	A0A3B6HSJ4	Uncharacterized protein OS=Triticum aestivum OX=4565 PE=4 SV=1	IPR029044;IPR004901;IPR037595;	Nucleotide-diphospho-sugar transferases;Reversibly glycosylated polypeptide;Reversibly glycosylated polypeptide family;
1530	prot170	9	Heritability	0.54	A0A3B6HSJ4_WHEAT	A0A3B6HSJ4	Uncharacterized protein OS=Triticum aestivum OX=4565 PE=4 SV=1	IPR029044;IPR004901;IPR037595;	Nucleotide-diphospho-sugar transferases;Reversibly glycosylated polypeptide;Reversibly glycosylated polypeptide family;
1531	prot171	1	Min	5959.53	A0A077S347_WHEAT	A0A077S347	Uncharacterized protein OS=Triticum aestivum OX=4565 GN=TRAES_3BF048500040CFD_c1 PE=4 SV=1	IPR010686;	Oil body-associated protein-like;
1532	prot171	2	Mean	10840.8	A0A077S347_WHEAT	A0A077S347	Uncharacterized protein OS=Triticum aestivum OX=4565 GN=TRAES_3BF048500040CFD_c1 PE=4 SV=1	IPR010686;	Oil body-associated protein-like;
1533	prot171	3	Max	15412.6	A0A077S347_WHEAT	A0A077S347	Uncharacterized protein OS=Triticum aestivum OX=4565 GN=TRAES_3BF048500040CFD_c1 PE=4 SV=1	IPR010686;	Oil body-associated protein-like;
1534	prot171	4	LSD	3020.01	A0A077S347_WHEAT	A0A077S347	Uncharacterized protein OS=Triticum aestivum OX=4565 GN=TRAES_3BF048500040CFD_c1 PE=4 SV=1	IPR010686;	Oil body-associated protein-like;
1536	prot171	6	VarG	2816005.6261***	A0A077S347_WHEAT	A0A077S347	Uncharacterized protein OS=Triticum aestivum OX=4565 GN=TRAES_3BF048500040CFD_c1 PE=4 SV=1	IPR010686;	Oil body-associated protein-like;
1537	prot171	7	VarGL	0.3196ns	A0A077S347_WHEAT	A0A077S347	Uncharacterized protein OS=Triticum aestivum OX=4565 GN=TRAES_3BF048500040CFD_c1 PE=4 SV=1	IPR010686;	Oil body-associated protein-like;
1538	prot171	8	VarR	3.15823e+06	A0A077S347_WHEAT	A0A077S347	Uncharacterized protein OS=Triticum aestivum OX=4565 GN=TRAES_3BF048500040CFD_c1 PE=4 SV=1	IPR010686;	Oil body-associated protein-like;
1539	prot171	9	Heritability	0.72	A0A077S347_WHEAT	A0A077S347	Uncharacterized protein OS=Triticum aestivum OX=4565 GN=TRAES_3BF048500040CFD_c1 PE=4 SV=1	IPR010686;	Oil body-associated protein-like;
1549	prot173	1	Min	-1695.12	Q5UHH8_WHEAT	Q5UHH8	0.19 dimeric alpha-amylase inhibitor (Fragment) OS=Triticum aestivum OX=4565 PE=4 SV=1	IPR006106;IPR006105;IPR036312;IPR016140;	Cereal seed allergen/grain softness/trypsin and alpha-amylase inhibitor;Cereal seed allergen/trypsin and alpha-amylase inhibitor, conserved site;Bifunctional inhibitor/plant lipid transfer protein/seed storage helical domain superfamily;Bifunctional inhibitor/plant lipid transfer protein/seed storage helical domain;
1550	prot173	2	Mean	9383.57	Q5UHH8_WHEAT	Q5UHH8	0.19 dimeric alpha-amylase inhibitor (Fragment) OS=Triticum aestivum OX=4565 PE=4 SV=1	IPR006106;IPR006105;IPR036312;IPR016140;	Cereal seed allergen/grain softness/trypsin and alpha-amylase inhibitor;Cereal seed allergen/trypsin and alpha-amylase inhibitor, conserved site;Bifunctional inhibitor/plant lipid transfer protein/seed storage helical domain superfamily;Bifunctional inhibitor/plant lipid transfer protein/seed storage helical domain;
1551	prot173	3	Max	22550.9	Q5UHH8_WHEAT	Q5UHH8	0.19 dimeric alpha-amylase inhibitor (Fragment) OS=Triticum aestivum OX=4565 PE=4 SV=1	IPR006106;IPR006105;IPR036312;IPR016140;	Cereal seed allergen/grain softness/trypsin and alpha-amylase inhibitor;Cereal seed allergen/trypsin and alpha-amylase inhibitor, conserved site;Bifunctional inhibitor/plant lipid transfer protein/seed storage helical domain superfamily;Bifunctional inhibitor/plant lipid transfer protein/seed storage helical domain;
1552	prot173	4	LSD	9305.51	Q5UHH8_WHEAT	Q5UHH8	0.19 dimeric alpha-amylase inhibitor (Fragment) OS=Triticum aestivum OX=4565 PE=4 SV=1	IPR006106;IPR006105;IPR036312;IPR016140;	Cereal seed allergen/grain softness/trypsin and alpha-amylase inhibitor;Cereal seed allergen/trypsin and alpha-amylase inhibitor, conserved site;Bifunctional inhibitor/plant lipid transfer protein/seed storage helical domain superfamily;Bifunctional inhibitor/plant lipid transfer protein/seed storage helical domain;
1554	prot173	6	VarG	8135840.9117***	Q5UHH8_WHEAT	Q5UHH8	0.19 dimeric alpha-amylase inhibitor (Fragment) OS=Triticum aestivum OX=4565 PE=4 SV=1	IPR006106;IPR006105;IPR036312;IPR016140;	Cereal seed allergen/grain softness/trypsin and alpha-amylase inhibitor;Cereal seed allergen/trypsin and alpha-amylase inhibitor, conserved site;Bifunctional inhibitor/plant lipid transfer protein/seed storage helical domain superfamily;Bifunctional inhibitor/plant lipid transfer protein/seed storage helical domain;
1555	prot173	7	VarGL	25.9377ns	Q5UHH8_WHEAT	Q5UHH8	0.19 dimeric alpha-amylase inhibitor (Fragment) OS=Triticum aestivum OX=4565 PE=4 SV=1	IPR006106;IPR006105;IPR036312;IPR016140;	Cereal seed allergen/grain softness/trypsin and alpha-amylase inhibitor;Cereal seed allergen/trypsin and alpha-amylase inhibitor, conserved site;Bifunctional inhibitor/plant lipid transfer protein/seed storage helical domain superfamily;Bifunctional inhibitor/plant lipid transfer protein/seed storage helical domain;
1556	prot173	8	VarR	1.62111e+07	Q5UHH8_WHEAT	Q5UHH8	0.19 dimeric alpha-amylase inhibitor (Fragment) OS=Triticum aestivum OX=4565 PE=4 SV=1	IPR006106;IPR006105;IPR036312;IPR016140;	Cereal seed allergen/grain softness/trypsin and alpha-amylase inhibitor;Cereal seed allergen/trypsin and alpha-amylase inhibitor, conserved site;Bifunctional inhibitor/plant lipid transfer protein/seed storage helical domain superfamily;Bifunctional inhibitor/plant lipid transfer protein/seed storage helical domain;
1557	prot173	9	Heritability	0.42	Q5UHH8_WHEAT	Q5UHH8	0.19 dimeric alpha-amylase inhibitor (Fragment) OS=Triticum aestivum OX=4565 PE=4 SV=1	IPR006106;IPR006105;IPR036312;IPR016140;	Cereal seed allergen/grain softness/trypsin and alpha-amylase inhibitor;Cereal seed allergen/trypsin and alpha-amylase inhibitor, conserved site;Bifunctional inhibitor/plant lipid transfer protein/seed storage helical domain superfamily;Bifunctional inhibitor/plant lipid transfer protein/seed storage helical domain;
1558	prot174	1	Min	6505.31	A0A3B6HXP8_WHEAT	A0A3B6HXP8	Uncharacterized protein OS=Triticum aestivum OX=4565 PE=4 SV=1	IPR037176;IPR001938;IPR017949;	Osmotin/thaumatin-like superfamily;Thaumatin family;Thaumatin, conserved site;
1559	prot174	2	Mean	9802.52	A0A3B6HXP8_WHEAT	A0A3B6HXP8	Uncharacterized protein OS=Triticum aestivum OX=4565 PE=4 SV=1	IPR037176;IPR001938;IPR017949;	Osmotin/thaumatin-like superfamily;Thaumatin family;Thaumatin, conserved site;
1560	prot174	3	Max	14028.9	A0A3B6HXP8_WHEAT	A0A3B6HXP8	Uncharacterized protein OS=Triticum aestivum OX=4565 PE=4 SV=1	IPR037176;IPR001938;IPR017949;	Osmotin/thaumatin-like superfamily;Thaumatin family;Thaumatin, conserved site;
1561	prot174	4	LSD	1962	A0A3B6HXP8_WHEAT	A0A3B6HXP8	Uncharacterized protein OS=Triticum aestivum OX=4565 PE=4 SV=1	IPR037176;IPR001938;IPR017949;	Osmotin/thaumatin-like superfamily;Thaumatin family;Thaumatin, conserved site;
1563	prot174	6	VarG	1799585.4589***	A0A3B6HXP8_WHEAT	A0A3B6HXP8	Uncharacterized protein OS=Triticum aestivum OX=4565 PE=4 SV=1	IPR037176;IPR001938;IPR017949;	Osmotin/thaumatin-like superfamily;Thaumatin family;Thaumatin, conserved site;
1564	prot174	7	VarGL	120045.6463ns	A0A3B6HXP8_WHEAT	A0A3B6HXP8	Uncharacterized protein OS=Triticum aestivum OX=4565 PE=4 SV=1	IPR037176;IPR001938;IPR017949;	Osmotin/thaumatin-like superfamily;Thaumatin family;Thaumatin, conserved site;
1565	prot174	8	VarR	1.22834e+06	A0A3B6HXP8_WHEAT	A0A3B6HXP8	Uncharacterized protein OS=Triticum aestivum OX=4565 PE=4 SV=1	IPR037176;IPR001938;IPR017949;	Osmotin/thaumatin-like superfamily;Thaumatin family;Thaumatin, conserved site;
1566	prot174	9	Heritability	0.79	A0A3B6HXP8_WHEAT	A0A3B6HXP8	Uncharacterized protein OS=Triticum aestivum OX=4565 PE=4 SV=1	IPR037176;IPR001938;IPR017949;	Osmotin/thaumatin-like superfamily;Thaumatin family;Thaumatin, conserved site;
1567	prot175	1	Min	65819.2	A0A3B6DFW7_WHEAT	A0A3B6DFW7	Uncharacterized protein OS=Triticum aestivum OX=4565 PE=4 SV=1	IPR011065;IPR002160;	Kunitz inhibitor STI-like superfamily;Proteinase inhibitor I3, Kunitz legume;
1568	prot175	2	Mean	115970	A0A3B6DFW7_WHEAT	A0A3B6DFW7	Uncharacterized protein OS=Triticum aestivum OX=4565 PE=4 SV=1	IPR011065;IPR002160;	Kunitz inhibitor STI-like superfamily;Proteinase inhibitor I3, Kunitz legume;
1569	prot175	3	Max	159731	A0A3B6DFW7_WHEAT	A0A3B6DFW7	Uncharacterized protein OS=Triticum aestivum OX=4565 PE=4 SV=1	IPR011065;IPR002160;	Kunitz inhibitor STI-like superfamily;Proteinase inhibitor I3, Kunitz legume;
1570	prot175	4	LSD	19053.6	A0A3B6DFW7_WHEAT	A0A3B6DFW7	Uncharacterized protein OS=Triticum aestivum OX=4565 PE=4 SV=1	IPR011065;IPR002160;	Kunitz inhibitor STI-like superfamily;Proteinase inhibitor I3, Kunitz legume;
1572	prot175	6	VarG	340537688.265***	A0A3B6DFW7_WHEAT	A0A3B6DFW7	Uncharacterized protein OS=Triticum aestivum OX=4565 PE=4 SV=1	IPR011065;IPR002160;	Kunitz inhibitor STI-like superfamily;Proteinase inhibitor I3, Kunitz legume;
1573	prot175	7	VarGL	8143403.408ns	A0A3B6DFW7_WHEAT	A0A3B6DFW7	Uncharacterized protein OS=Triticum aestivum OX=4565 PE=4 SV=1	IPR011065;IPR002160;	Kunitz inhibitor STI-like superfamily;Proteinase inhibitor I3, Kunitz legume;
1574	prot175	8	VarR	1.20043e+08	A0A3B6DFW7_WHEAT	A0A3B6DFW7	Uncharacterized protein OS=Triticum aestivum OX=4565 PE=4 SV=1	IPR011065;IPR002160;	Kunitz inhibitor STI-like superfamily;Proteinase inhibitor I3, Kunitz legume;
1575	prot175	9	Heritability	0.88	A0A3B6DFW7_WHEAT	A0A3B6DFW7	Uncharacterized protein OS=Triticum aestivum OX=4565 PE=4 SV=1	IPR011065;IPR002160;	Kunitz inhibitor STI-like superfamily;Proteinase inhibitor I3, Kunitz legume;
1576	prot176	1	Min	542.15	Q9M4M3_WHEAT	Q9M4M3	Alpha-gliadin OS=Triticum aestivum OX=4565 PE=2 SV=1	IPR036312;IPR016140;IPR001954;	Bifunctional inhibitor/plant lipid transfer protein/seed storage helical domain superfamily;Bifunctional inhibitor/plant lipid transfer protein/seed storage helical domain;Gliadin/LMW glutenin;
1577	prot176	2	Mean	13416.9	Q9M4M3_WHEAT	Q9M4M3	Alpha-gliadin OS=Triticum aestivum OX=4565 PE=2 SV=1	IPR036312;IPR016140;IPR001954;	Bifunctional inhibitor/plant lipid transfer protein/seed storage helical domain superfamily;Bifunctional inhibitor/plant lipid transfer protein/seed storage helical domain;Gliadin/LMW glutenin;
1578	prot176	3	Max	44728.9	Q9M4M3_WHEAT	Q9M4M3	Alpha-gliadin OS=Triticum aestivum OX=4565 PE=2 SV=1	IPR036312;IPR016140;IPR001954;	Bifunctional inhibitor/plant lipid transfer protein/seed storage helical domain superfamily;Bifunctional inhibitor/plant lipid transfer protein/seed storage helical domain;Gliadin/LMW glutenin;
1579	prot176	4	LSD	21556.4	Q9M4M3_WHEAT	Q9M4M3	Alpha-gliadin OS=Triticum aestivum OX=4565 PE=2 SV=1	IPR036312;IPR016140;IPR001954;	Bifunctional inhibitor/plant lipid transfer protein/seed storage helical domain superfamily;Bifunctional inhibitor/plant lipid transfer protein/seed storage helical domain;Gliadin/LMW glutenin;
1581	prot176	6	VarG	14105310.4215ns	Q9M4M3_WHEAT	Q9M4M3	Alpha-gliadin OS=Triticum aestivum OX=4565 PE=2 SV=1	IPR036312;IPR016140;IPR001954;	Bifunctional inhibitor/plant lipid transfer protein/seed storage helical domain superfamily;Bifunctional inhibitor/plant lipid transfer protein/seed storage helical domain;Gliadin/LMW glutenin;
1582	prot176	7	VarGL	185.538ns	Q9M4M3_WHEAT	Q9M4M3	Alpha-gliadin OS=Triticum aestivum OX=4565 PE=2 SV=1	IPR036312;IPR016140;IPR001954;	Bifunctional inhibitor/plant lipid transfer protein/seed storage helical domain superfamily;Bifunctional inhibitor/plant lipid transfer protein/seed storage helical domain;Gliadin/LMW glutenin;
1583	prot176	8	VarR	1.15961e+08	Q9M4M3_WHEAT	Q9M4M3	Alpha-gliadin OS=Triticum aestivum OX=4565 PE=2 SV=1	IPR036312;IPR016140;IPR001954;	Bifunctional inhibitor/plant lipid transfer protein/seed storage helical domain superfamily;Bifunctional inhibitor/plant lipid transfer protein/seed storage helical domain;Gliadin/LMW glutenin;
1584	prot176	9	Heritability	0.23	Q9M4M3_WHEAT	Q9M4M3	Alpha-gliadin OS=Triticum aestivum OX=4565 PE=2 SV=1	IPR036312;IPR016140;IPR001954;	Bifunctional inhibitor/plant lipid transfer protein/seed storage helical domain superfamily;Bifunctional inhibitor/plant lipid transfer protein/seed storage helical domain;Gliadin/LMW glutenin;
1585	prot177	1	Min	698.37	A0A1D5UU14_WHEAT	A0A1D5UU14	Uncharacterized protein OS=Triticum aestivum OX=4565 GN=CAMPLR22A2D_LOCUS2891 PE=4 SV=1		0
1586	prot177	2	Mean	1600.23	A0A1D5UU14_WHEAT	A0A1D5UU14	Uncharacterized protein OS=Triticum aestivum OX=4565 GN=CAMPLR22A2D_LOCUS2891 PE=4 SV=1		0
1587	prot177	3	Max	2635	A0A1D5UU14_WHEAT	A0A1D5UU14	Uncharacterized protein OS=Triticum aestivum OX=4565 GN=CAMPLR22A2D_LOCUS2891 PE=4 SV=1		0
1588	prot177	4	LSD	1074.37	A0A1D5UU14_WHEAT	A0A1D5UU14	Uncharacterized protein OS=Triticum aestivum OX=4565 GN=CAMPLR22A2D_LOCUS2891 PE=4 SV=1		0
1590	prot177	6	VarG	43688.7066ns	A0A1D5UU14_WHEAT	A0A1D5UU14	Uncharacterized protein OS=Triticum aestivum OX=4565 GN=CAMPLR22A2D_LOCUS2891 PE=4 SV=1		0
1591	prot177	7	VarGL	120510.0507*	A0A1D5UU14_WHEAT	A0A1D5UU14	Uncharacterized protein OS=Triticum aestivum OX=4565 GN=CAMPLR22A2D_LOCUS2891 PE=4 SV=1		0
1592	prot177	8	VarR	36100.3	A0A1D5UU14_WHEAT	A0A1D5UU14	Uncharacterized protein OS=Triticum aestivum OX=4565 GN=CAMPLR22A2D_LOCUS2891 PE=4 SV=1		0
1593	prot177	9	Heritability	0.18	A0A1D5UU14_WHEAT	A0A1D5UU14	Uncharacterized protein OS=Triticum aestivum OX=4565 GN=CAMPLR22A2D_LOCUS2891 PE=4 SV=1		0
[truncated: 992 more rows]
