# Supplementary material for: Characterization of 150 Wheat Cultivars by LC-MS-Based Label-Free Quantitative Proteomics Unravels Possibilities to Design Wheat Better for Baking Quality and Human Health
Source: Plants (Basel). 2021 Feb 24;10(3):424. doi: 10.3390/plants10030424 (PMC7996164; doi:10.3390/plants10030424)
Supplement: Supplementary file 1 [file plants-10-00424-s001.zip › Table S2_List of proteins for future breeding and research.xlsx]

## Sheet: Table S2
Characterization of 150 wheat cultivars by LC-MS based label free quantitative proteomics unravels possibilities to design wheat better for baking quality and human health Muhammad Afzal, Malte Sielaff, Valentina Curella, Manjusha Neerukonda, Khaoula El Hassouni, Detlef Schuppan, Stefan Tenzer and C. Friedrich H. Longin* *Corresponding author: C. Friedrich H. Longin, E-mail: friedrich.longin@uni-…
Internal Prot. No.	Missing data (%)	PV3	PV2	Heritability	Mean (intensity)	CV (%)	UniProt accession	UniProt annotation	InterPro accession	InterPro annotation
prot002	0	1	1	0.83	11184.8	19.4391	Q9ZR70	Em protein OS=Triticum aestivum OX=4565 GN=Em-D1 PE=4 SV=1	IPR038956;IPR022377;IPR000389;	Late embryogenesis abundant protein, LEA_5 subgroup;Small hydrophilic plant seed protein, conserved site;Small hydrophilic plant seed protein;
prot003	0	1	1	0.66	82588.5	16.5347	W4ZP51	Uncharacterized protein OS=Triticum aestivum OX=4565 PE=4 SV=1	IPR038956;IPR022377;IPR000389;	Late embryogenesis abundant protein, LEA_5 subgroup;Small hydrophilic plant seed protein, conserved site;Small hydrophilic plant seed protein;
prot005	0	1	1	0.76	8837.74	14.0112	A0A3B6IX62	Uncharacterized protein OS=Triticum aestivum OX=4565 PE=4 SV=1	IPR007011;	Late embryogenesis abundant protein, SMP subgroup domain;
prot007	0.411523	0.986667	1	0.73	7653.53	15.7044	A0A3B6HR26	Uncharacterized protein OS=Triticum aestivum OX=4565 PE=4 SV=1	IPR004238;	Late embryogenesis abundant protein, LEA_4 subgroup;
prot008	0.617284	0.986667	0.993333	0.9	17073.9	48.5555	Q6W8Q2	1-Cys peroxiredoxin PER1 OS=Triticum aestivum OX=4565 GN=PER1 PE=2 SV=1	IPR000866;IPR024706;IPR019479;IPR036249;IPR013766;	Alkyl hydroperoxide reductase subunit C/ Thiol specific antioxidant;Peroxiredoxin, AhpC-type;Peroxiredoxin, C-terminal;Thioredoxin-like superfamily;Thioredoxin domain;
prot009	3.29218	0.926667	0.973333	0.92	26074.9	67.5855	H2DLU3	Puroindoline b protein OS=Triticum aestivum OX=4565 GN=Pinb-D1 PE=4 SV=1	IPR006106;IPR036312;IPR016140;	Cereal seed allergen/grain softness/trypsin and alpha-amylase inhibitor;Bifunctional inhibitor/plant lipid transfer protein/seed storage helical domain superfamily;Bifunctional inhibitor/plant lipid transfer protein/seed storage helical domain;
prot011	0.823045	0.973333	1	0.66	6969.87	16.6114	A0A3B6HRX1	Uncharacterized protein OS=Triticum aestivum OX=4565 PE=4 SV=1	IPR007011;	Late embryogenesis abundant protein, SMP subgroup domain;
prot012	0	1	1	0.85	48968.4	16.7744	A0A3B5ZRA1	Uncharacterized protein OS=Triticum aestivum OX=4565 PE=4 SV=1	IPR036291;IPR020904;IPR002347;	NAD(P)-binding domain superfamily;Short-chain dehydrogenase/reductase, conserved site;Short-chain dehydrogenase/reductase SDR;
prot013	0	1	1	0.74	23479.2	15.7219	W5D637	Uncharacterized protein OS=Triticum aestivum OX=4565 GN=TRAES_3BF058900010CFD_c1 PE=4 SV=1		0
prot016	0	1	1	0.68	269604	15.151	A0A3B6KNF4	Uncharacterized protein OS=Triticum aestivum OX=4565 PE=4 SV=1	IPR006045;IPR014710;IPR011051;	Cupin 1;RmlC-like jelly roll fold;RmlC-like cupin domain superfamily;
prot017	1.64609	0.946667	1	0.76	8168.41	41.7931	G1E6K7	High molecular weight glutenin subunit Dx5 (Fragment) OS=Triticum aestivum OX=4565 GN=HMW-GS PE=4 SV=1	IPR036312;IPR001419;	Bifunctional inhibitor/plant lipid transfer protein/seed storage helical domain superfamily;HMW glutenin;
prot019	0	1	1	0.69	13860.9	12.2617	A0A3B5Y5E3	Uncharacterized protein OS=Triticum aestivum OX=4565 PE=4 SV=1		0
prot021	0	1	1	0.83	13489.2	31.8072	A0A3B6JGH7	Uncharacterized protein OS=Triticum aestivum OX=4565 PE=3 SV=1	IPR000167;IPR030513;	Dehydrin;Dehydrin, conserved site;
prot022	0	1	1	0.87	27422.9	23.8265	P04568	Em protein OS=Triticum aestivum OX=4565 GN=EM PE=2 SV=1	IPR038956;IPR022377;IPR000389;	Late embryogenesis abundant protein, LEA_5 subgroup;Small hydrophilic plant seed protein, conserved site;Small hydrophilic plant seed protein;
prot023	0	1	1	0.78	39531	17.7493	Q8S4P7	Thaumatin-like protein OS=Triticum aestivum OX=4565 PE=2 SV=1	IPR037176;IPR001938;IPR017949;	Osmotin/thaumatin-like superfamily;Thaumatin family;Thaumatin, conserved site;
prot028	15.6379	0.72	0.813333	0.91	23206.4	59.9684	Q94G97	Gamma-gliadin OS=Triticum aestivum OX=4565 PE=2 SV=1	IPR036312;IPR016140;IPR001954;	Bifunctional inhibitor/plant lipid transfer protein/seed storage helical domain superfamily;Bifunctional inhibitor/plant lipid transfer protein/seed storage helical domain;Gliadin/LMW glutenin;
prot029	0	1	1	0.79	43509.6	29.9547	A0A3B6TIG9	Uncharacterized protein OS=Triticum aestivum OX=4565 PE=4 SV=1	IPR036312;IPR016140;IPR001954;	Bifunctional inhibitor/plant lipid transfer protein/seed storage helical domain superfamily;Bifunctional inhibitor/plant lipid transfer protein/seed storage helical domain;Gliadin/LMW glutenin;
prot030	12.963	0.606667	0.973333	0.64	7528.43	25.1202	Q43691	Trypsin/alpha-amylase inhibitor CMX2 OS=Triticum aestivum OX=4565 PE=2 SV=1	IPR006106;IPR036312;IPR016140;	Cereal seed allergen/grain softness/trypsin and alpha-amylase inhibitor;Bifunctional inhibitor/plant lipid transfer protein/seed storage helical domain superfamily;Bifunctional inhibitor/plant lipid transfer protein/seed storage helical domain;
prot031	0	1	1	0.78	19792.5	30.5059	A0A3B6MXN3	Uncharacterized protein OS=Triticum aestivum OX=4565 PE=4 SV=1	IPR036312;	Bifunctional inhibitor/plant lipid transfer protein/seed storage helical domain superfamily;
prot034	0.205761	0.993333	1	0.65	5578.7	28.7521	A0A3B6EGL9	Uncharacterized protein OS=Triticum aestivum OX=4565 PE=3 SV=1	IPR001461;IPR001969;IPR033121;IPR021109;IPR033869;IPR007856;IPR008138;IPR011001;IPR008139;	Aspartic peptidase A1 family;Aspartic peptidase, active site;Peptidase family A1 domain;Aspartic peptidase domain superfamily;Phytepsin;Saposin-like type B, region 1;Saposin B type, region 2;Saposin-like;Saposin B type domain;
prot036	0	1	1	0.72	194862	16.4083	A0A3B6MYZ0	Uncharacterized protein OS=Triticum aestivum OX=4565 PE=4 SV=1	IPR006045;IPR014710;IPR011051;	Cupin 1;RmlC-like jelly roll fold;RmlC-like cupin domain superfamily;
prot040	10.2881	0.713333	0.953333	0.92	39820.1	168.522	B7U6L5	Globulin 3B OS=Triticum aestivum OX=4565 GN=glo-3B PE=4 SV=1	IPR006045;IPR014710;IPR011051;	Cupin 1;RmlC-like jelly roll fold;RmlC-like cupin domain superfamily;
prot041	0	1	1	0.63	105534	11.9318	A0A3B6TZD9	Uncharacterized protein OS=Triticum aestivum OX=4565 PE=4 SV=1	IPR016283;IPR000726;IPR023346;	Glycoside hydrolase, family 19;Glycoside hydrolase, family 19, catalytic;Lysozyme-like domain superfamily;
prot044	7.20165	0.826667	0.96	0.66	7978.79	22.2068	A0A3B6HWI6	Uncharacterized protein OS=Triticum aestivum OX=4565 PE=3 SV=1	IPR018181;IPR029047;IPR013126;	Heat shock protein 70, conserved site;Heat shock protein 70kD, peptide-binding domain superfamily;Heat shock protein 70 family;
prot045	0	1	1	0.83	310027	20.6734	A0A3B6JER7	Uncharacterized protein OS=Triticum aestivum OX=4565 PE=4 SV=1	IPR006045;IPR014710;IPR011051;	Cupin 1;RmlC-like jelly roll fold;RmlC-like cupin domain superfamily;
prot047	1.23457	0.973333	0.993333	0.82	101515	32.2728	A0A3B5YPZ7	Uncharacterized protein OS=Triticum aestivum OX=4565 PE=4 SV=1	IPR036312;IPR016140;IPR001954;	Bifunctional inhibitor/plant lipid transfer protein/seed storage helical domain superfamily;Bifunctional inhibitor/plant lipid transfer protein/seed storage helical domain;Gliadin/LMW glutenin;
prot051	4.11523	0.886667	0.986667	0.89	18748.5	49.8331	A0A3B6I2R2	Uncharacterized protein OS=Triticum aestivum OX=4565 PE=4 SV=1	IPR036312;IPR016140;IPR001954;	Bifunctional inhibitor/plant lipid transfer protein/seed storage helical domain superfamily;Bifunctional inhibitor/plant lipid transfer protein/seed storage helical domain;Gliadin/LMW glutenin;
prot053	0.411523	0.986667	1	0.68	10758.1	21.9891	A0A1D5ZL98	rRNA N-glycosidase OS=Triticum aestivum OX=4565 PE=3 SV=1	IPR036041;IPR001574;IPR016138;IPR016139;	Ribosome-inactivating protein superfamily;Ribosome-inactivating protein;Ribosome-inactivating protein, subdomain 1;Ribosome-inactivating protein, subdomain 2;
prot054	0.411523	0.986667	1	0.81	246433	30.5613	A0A3B6IJ76	Uncharacterized protein OS=Triticum aestivum OX=4565 PE=4 SV=1	IPR006045;IPR014710;IPR011051;	Cupin 1;RmlC-like jelly roll fold;RmlC-like cupin domain superfamily;
prot057	1.64609	0.946667	1	0.61	7453.39	31.9662	A0A3B5XUP0	Uncharacterized protein OS=Triticum aestivum OX=4565 PE=4 SV=1	IPR036312;	Bifunctional inhibitor/plant lipid transfer protein/seed storage helical domain superfamily;
prot059	6.17284	0.84	0.96	0.93	17934.5	55.7768	A0A3B5Z0D1	Uncharacterized protein OS=Triticum aestivum OX=4565 PE=4 SV=1	IPR018170;IPR020471;IPR023210;IPR036812;	Aldo/keto reductase, conserved site;Aldo/keto reductase;NADP-dependent oxidoreductase domain;NADP-dependent oxidoreductase domain superfamily;
prot063	0.205761	0.993333	1	0.66	21936.8	18.3756	A0A3B5ZZP8	Uncharacterized protein OS=Triticum aestivum OX=4565 PE=4 SV=1	IPR004238;	Late embryogenesis abundant protein, LEA_4 subgroup;
prot066	19.9588	0.606667	0.813333	0.83	11157.5	59.309	D2KFH0	Gliadin/avenin-like seed protein OS=Triticum aestivum OX=4565 PE=2 SV=1	IPR036312;IPR016140;IPR001954;	Bifunctional inhibitor/plant lipid transfer protein/seed storage helical domain superfamily;Bifunctional inhibitor/plant lipid transfer protein/seed storage helical domain;Gliadin/LMW glutenin;
prot069	0	1	1	0.75	9919.85	16.0169	A0A3B6C1C0	Uncharacterized protein OS=Triticum aestivum OX=4565 PE=3 SV=1	IPR001360;IPR017853;	Glycoside hydrolase family 1;Glycoside hydrolase superfamily;
prot071	0.823045	0.986667	0.986667	0.92	8760.04	39.949	Q0WX48	Thaumatin-like xylanase inhibitor (Fragment) OS=Triticum aestivum OX=4565 GN=tlxi PE=1 SV=1	IPR037176;IPR001938;	Osmotin/thaumatin-like superfamily;Thaumatin family;
prot072	0	1	1	0.66	46394.5	18.6759	Q0Q5D9	Globulin 1 OS=Triticum aestivum OX=4565 PE=4 SV=1	IPR006106;IPR036312;IPR016140;	Cereal seed allergen/grain softness/trypsin and alpha-amylase inhibitor;Bifunctional inhibitor/plant lipid transfer protein/seed storage helical domain superfamily;Bifunctional inhibitor/plant lipid transfer protein/seed storage helical domain;
prot073	0.205761	0.993333	1	0.69	9651.91	23.607	A0A1D5V0T8	Uncharacterized protein OS=Triticum aestivum OX=4565 GN=CAMPLR22A2D_LOCUS1202 PE=3 SV=1	IPR001360;IPR017853;	Glycoside hydrolase family 1;Glycoside hydrolase superfamily;
prot080	1.02881	0.973333	0.993333	0.94	17224.7	82.1584	A0A3B5YQP1	Uncharacterized protein OS=Triticum aestivum OX=4565 PE=4 SV=1	IPR000864;IPR036354;	Proteinase inhibitor I13, potato inhibitor I;Proteinase inhibitor I13, potato inhibitor I superfamily;
prot082	1.85185	0.94	1	0.84	5990.85	47.3427	Q41579	Rab protein OS=Triticum aestivum OX=4565 GN=rab 15B PE=2 SV=1	IPR000167;IPR030513;	Dehydrin;Dehydrin, conserved site;
prot085	1.64609	0.946667	1	0.74	92754.8	31.771	Q7X9M2	Beta-amylase (Fragment) OS=Triticum aestivum OX=4565 PE=2 SV=1	IPR001554;IPR001371;IPR017853;	Glycoside hydrolase, family 14;Glycoside hydrolase, family 14B, plant;Glycoside hydrolase superfamily;
prot086	0	1	1	0.68	10645.5	8.77628	A0A3B5Z0I8	Uncharacterized protein OS=Triticum aestivum OX=4565 PE=4 SV=1	IPR008914;IPR036610;IPR005247;	Phosphatidylethanolamine-binding protein;PEBP-like superfamily;YbhB/YbcL;
prot088	0	1	1	0.79	8927.41	17.5472	A0A3B6NM79	Endoglucanase OS=Triticum aestivum OX=4565 PE=3 SV=1	IPR008928;IPR012341;IPR001701;IPR018221;	Six-hairpin glycosidase superfamily;Six-hairpin glycosidase-like superfamily;Glycoside hydrolase family 9;Glycoside hydrolase family 9, His active site;
prot092	0	1	1	0.74	462250	20.6466	I6QQ39	Globulin-3A OS=Triticum aestivum OX=4565 GN=Glo-3A PE=2 SV=1	IPR006045;IPR014710;IPR011051;	Cupin 1;RmlC-like jelly roll fold;RmlC-like cupin domain superfamily;
prot093	4.93827	0.84	1	0.64	2919.98	21.6455	P30570	EC protein III OS=Triticum aestivum OX=4565 PE=2 SV=2	IPR000316;	Plant EC metallothionein-like protein, family 15;
prot094	4.32099	0.86	1	0.74	4599.59	26.7755	A0A3B6SQW0	Uncharacterized protein OS=Triticum aestivum OX=4565 PE=4 SV=1		0
prot095	2.05761	0.933333	1	0.62	15418	33.271	A0A3B6I5M0	Uncharacterized protein OS=Triticum aestivum OX=4565 PE=4 SV=1	IPR036312;IPR016140;IPR001954;	Bifunctional inhibitor/plant lipid transfer protein/seed storage helical domain superfamily;Bifunctional inhibitor/plant lipid transfer protein/seed storage helical domain;Gliadin/LMW glutenin;
prot096	0.411523	0.986667	1	0.74	24308	17.5552	Q7XYC3	19 kDa globulin (Fragment) OS=Triticum aestivum OX=4565 PE=2 SV=1	IPR006106;IPR036312;IPR016140;	Cereal seed allergen/grain softness/trypsin and alpha-amylase inhibitor;Bifunctional inhibitor/plant lipid transfer protein/seed storage helical domain superfamily;Bifunctional inhibitor/plant lipid transfer protein/seed storage helical domain;
prot100	1.23457	0.96	1	0.72	11508.5	26.4706	A0A1D5ZVN9	Uncharacterized protein OS=Triticum aestivum OX=4565 PE=4 SV=1	IPR000877;	Proteinase inhibitor I12, Bowman-Birk;
prot101	0	1	1	0.68	42148.2	12.1835	A0A3B6JL06	Uncharacterized protein OS=Triticum aestivum OX=4565 PE=4 SV=1	IPR004911;IPR036249;	Gamma interferon inducible lysosomal thiol reductase GILT;Thioredoxin-like superfamily;
prot103	6.3786	0.853333	0.96	0.65	4282.4	40.6318	Q03871	HMW glutenin subunit 1By9 OS=Triticum aestivum OX=4565 GN=Glu-1By9 PE=4 SV=1	IPR006106;IPR036312;IPR001419;	Cereal seed allergen/grain softness/trypsin and alpha-amylase inhibitor;Bifunctional inhibitor/plant lipid transfer protein/seed storage helical domain superfamily;HMW glutenin;
prot104	0.205761	0.993333	1	0.94	28569.8	51.8344	A0A3B6RB62	Uncharacterized protein OS=Triticum aestivum OX=4565 PE=4 SV=1	IPR036312;IPR016140;IPR001954;	Bifunctional inhibitor/plant lipid transfer protein/seed storage helical domain superfamily;Bifunctional inhibitor/plant lipid transfer protein/seed storage helical domain;Gliadin/LMW glutenin;
prot110	15.2263	0.68	0.826667	0.9	17652.3	76.7197	P81713	Bowman-Birk type trypsin inhibitor OS=Triticum aestivum OX=4565 PE=1 SV=1	IPR035995;IPR000877;	Bowman-Birk type proteinase inhibitor;Proteinase inhibitor I12, Bowman-Birk;
prot113	0.823045	0.973333	1	0.86	23358.5	30.3488	A0A3B5YWB5	Uncharacterized protein OS=Triticum aestivum OX=4565 PE=4 SV=1	IPR007541;	Uncharacterised protein family, basic secretory protein;
prot119	0	1	1	0.69	54821.5	23.6411	A0A3B6ITU0	Uncharacterized protein OS=Triticum aestivum OX=4565 PE=4 SV=1	IPR006106;IPR036312;IPR016140;	Cereal seed allergen/grain softness/trypsin and alpha-amylase inhibitor;Bifunctional inhibitor/plant lipid transfer protein/seed storage helical domain superfamily;Bifunctional inhibitor/plant lipid transfer protein/seed storage helical domain;
prot120	0	1	1	0.82	201066	28.8981	A0A3B6ILV9	Uncharacterized protein OS=Triticum aestivum OX=4565 PE=4 SV=1	IPR006045;IPR014710;IPR011051;	Cupin 1;RmlC-like jelly roll fold;RmlC-like cupin domain superfamily;
prot123	0	1	1	0.68	15351.8	9.98686	A0A3B6HSA4	Uncharacterized protein OS=Triticum aestivum OX=4565 PE=4 SV=1	IPR006045;IPR014710;IPR011051;	Cupin 1;RmlC-like jelly roll fold;RmlC-like cupin domain superfamily;
prot134	0.205761	0.993333	1	0.76	36257.9	32.6899	R4ZCU3	M-2 OS=Triticum aestivum OX=4565 GN=m-2 PE=4 SV=1	IPR029227;	Plant antimicrobial peptide;
prot136	0	1	1	0.85	16429	23.1225	Q8H0K8	Xylanase inhibitor OS=Triticum aestivum OX=4565 GN=xiI PE=1 SV=1	IPR001461;IPR033121;IPR021109;IPR032799;IPR032861;IPR033868;	Aspartic peptidase A1 family;Peptidase family A1 domain;Aspartic peptidase domain superfamily;Xylanase inhibitor, C-terminal;Xylanase inhibitor, N-terminal;Xylanase inhibitor I-like;
prot137	0.823045	0.98	0.993333	0.91	25916.2	35.0234	A0A3B6SQ43	Uncharacterized protein OS=Triticum aestivum OX=4565 PE=4 SV=1	IPR001002;IPR018371;IPR036861;IPR016283;IPR000726;IPR023346;	Chitin-binding, type 1;Chitin-binding, type 1, conserved site;Endochitinase-like superfamily;Glycoside hydrolase, family 19;Glycoside hydrolase, family 19, catalytic;Lysozyme-like domain superfamily;
prot139	8.84774	0.84	0.9	0.83	21778.8	46.9675	I1XB56	Low-molecular-weight glutenin subunit (Fragment) OS=Triticum aestivum OX=4565 GN=LMW-GS PE=4 SV=1	IPR036312;IPR016140;IPR001954;	Bifunctional inhibitor/plant lipid transfer protein/seed storage helical domain superfamily;Bifunctional inhibitor/plant lipid transfer protein/seed storage helical domain;Gliadin/LMW glutenin;
prot140	0	1	1	0.83	95087.9	17.7768	A0A3B6C9V8	Uncharacterized protein OS=Triticum aestivum OX=4565 PE=4 SV=1	IPR011065;IPR002160;	Kunitz inhibitor STI-like superfamily;Proteinase inhibitor I3, Kunitz legume;
prot141	0	1	1	0.85	189429	36.8911	A0A3B6KSH4	Beta-amylase OS=Triticum aestivum OX=4565 PE=3 SV=1	IPR001554;IPR018238;IPR001371;IPR017853;	Glycoside hydrolase, family 14;Glycoside hydrolase, family 14, conserved site;Glycoside hydrolase, family 14B, plant;Glycoside hydrolase superfamily;
prot144	0	1	1	0.81	382930	25.0693	A0A3B6IYD4	Beta-amylase OS=Triticum aestivum OX=4565 PE=3 SV=1	IPR001554;IPR018238;IPR001371;IPR017853;	Glycoside hydrolase, family 14;Glycoside hydrolase, family 14, conserved site;Glycoside hydrolase, family 14B, plant;Glycoside hydrolase superfamily;
prot150	11.3169	0.686667	0.953333	0.75	4079.62	27.3393	A0A3B6PUE5	Uncharacterized protein OS=Triticum aestivum OX=4565 PE=3 SV=1	IPR001461;IPR001969;IPR033121;IPR021109;IPR007856;IPR008138;IPR011001;IPR008139;	Aspartic peptidase A1 family;Aspartic peptidase, active site;Peptidase family A1 domain;Aspartic peptidase domain superfamily;Saposin-like type B, region 1;Saposin B type, region 2;Saposin-like;Saposin B type domain;
prot151	0.411523	0.986667	1	0.82	10682.5	24.0309	A0A3B5XYR7	Uncharacterized protein OS=Triticum aestivum OX=4565 PE=4 SV=1	IPR007541;	Uncharacterised protein family, basic secretory protein;
prot152	0.823045	0.986667	0.993333	0.87	58527.7	34.6447	A0A3B6SU01	Uncharacterized protein OS=Triticum aestivum OX=4565 PE=4 SV=1	IPR016283;IPR000726;IPR023346;	Glycoside hydrolase, family 19;Glycoside hydrolase, family 19, catalytic;Lysozyme-like domain superfamily;
prot156	0	1	1	0.71	179152	17.4221	A0A3B6LUV8	Uncharacterized protein OS=Triticum aestivum OX=4565 PE=4 SV=1	IPR006045;IPR014710;IPR011051;	Cupin 1;RmlC-like jelly roll fold;RmlC-like cupin domain superfamily;
prot161	0	1	1	0.67	11501.1	20.2425	A0A3B6TW80	Uncharacterized protein OS=Triticum aestivum OX=4565 PE=4 SV=1	IPR036574;	Knottin, scorpion toxin-like superfamily;
prot162	1.02881	0.966667	1	0.79	25722.9	80.8451	A0A3B6PE52	Uncharacterized protein OS=Triticum aestivum OX=4565 PE=4 SV=1	IPR002411;IPR006106;IPR006105;IPR036312;IPR016140;	Cereal allergen/alpha-amylase inhibitor, rice-type;Cereal seed allergen/grain softness/trypsin and alpha-amylase inhibitor;Cereal seed allergen/trypsin and alpha-amylase inhibitor, conserved site;Bifunctional inhibitor/plant lipid transfer protein/seed storage helical domain superfamily;Bifunctional inhibitor/plant lipid transfer protein/seed storage helical domain;
prot171	0	1	1	0.72	10840.7	17.9878	A0A077S347	Uncharacterized protein OS=Triticum aestivum OX=4565 GN=TRAES_3BF048500040CFD_c1 PE=4 SV=1	IPR010686;	Oil body-associated protein-like;
prot174	0	1	1	0.79	9802.52	15.4189	A0A3B6HXP8	Uncharacterized protein OS=Triticum aestivum OX=4565 PE=4 SV=1	IPR037176;IPR001938;IPR017949;	Osmotin/thaumatin-like superfamily;Thaumatin family;Thaumatin, conserved site;
prot175	0	1	1	0.88	115970	17.014	A0A3B6DFW7	Uncharacterized protein OS=Triticum aestivum OX=4565 PE=4 SV=1	IPR011065;IPR002160;	Kunitz inhibitor STI-like superfamily;Proteinase inhibitor I3, Kunitz legume;
prot179	1.64609	0.953333	0.993333	0.87	6931.52	22.2379	A0A077RUM9	Uncharacterized protein OS=Triticum aestivum OX=4565 GN=TRAES_3BF012600100CFD_c1 PE=4 SV=1	IPR008972;IPR041846;IPR039391;IPR003245;	Cupredoxin;Early nodulin-like protein domain;Phytocyanin;Phytocyanin domain;
prot180	5.14403	0.833333	1	0.85	3292.2	16.6732	A0A3B6B5W8	Uncharacterized protein OS=Triticum aestivum OX=4565 PE=4 SV=1	IPR005513;	Late embryogenesis abundant protein, LEA_1 subgroup;
prot181	0	1	1	0.65	8994.61	21.323	A0A3B5XV32	Uncharacterized protein OS=Triticum aestivum OX=4565 PE=4 SV=1	IPR006044;IPR006045;IPR014710;IPR011051;	11-S seed storage protein, plant;Cupin 1;RmlC-like jelly roll fold;RmlC-like cupin domain superfamily;
prot183	0	1	1	0.79	19144	14.2439	A7UME2	Xylanase inhibitor 725ACCN OS=Triticum aestivum OX=4565 PE=3 SV=1	IPR001461;IPR033121;IPR021109;IPR032799;IPR032861;IPR033868;	Aspartic peptidase A1 family;Peptidase family A1 domain;Aspartic peptidase domain superfamily;Xylanase inhibitor, C-terminal;Xylanase inhibitor, N-terminal;Xylanase inhibitor I-like;
prot184	0.411523	0.993333	0.993333	0.76	122243	20.7044	Q4Z8L7	Class II chitinase OS=Triticum aestivum OX=4565 PE=4 SV=1	IPR016283;IPR000726;IPR023346;	Glycoside hydrolase, family 19;Glycoside hydrolase, family 19, catalytic;Lysozyme-like domain superfamily;
prot189	3.7037	0.9	0.98	0.85	10333.9	32.0234	Q2PCC3	Type 2 non specific lipid transfer protein OS=Triticum aestivum OX=4565 GN=ltp7.1b PE=4 SV=1	IPR036312;IPR016140;IPR033872;	Bifunctional inhibitor/plant lipid transfer protein/seed storage helical domain superfamily;Bifunctional inhibitor/plant lipid transfer protein/seed storage helical domain;Non-specific lipid-transfer protein type 2;
prot190	0	1	1	0.85	21554.8	30.266	A0A3B6J044	Uncharacterized protein OS=Triticum aestivum OX=4565 PE=4 SV=1	IPR036312;IPR016140;IPR033872;	Bifunctional inhibitor/plant lipid transfer protein/seed storage helical domain superfamily;Bifunctional inhibitor/plant lipid transfer protein/seed storage helical domain;Non-specific lipid-transfer protein type 2;
prot191	0	1	1	0.78	162640	15.9811	A0A3B6JDG3	Uncharacterized protein OS=Triticum aestivum OX=4565 PE=4 SV=1	IPR006045;IPR014710;IPR011051;	Cupin 1;RmlC-like jelly roll fold;RmlC-like cupin domain superfamily;
prot202	2.88066	0.906667	1	0.69	3794.65	13.2433	A0A3B6HNH2	Uncharacterized protein OS=Triticum aestivum OX=4565 PE=4 SV=1	IPR003593;IPR041569;IPR009010;IPR003959;IPR003960;IPR004201;IPR029067;IPR003338;IPR027417;	AAA+ ATPase domain;AAA ATPase, AAA+ lid domain;Aspartate decarboxylase-like domain superfamily;ATPase, AAA-type, core;ATPase, AAA-type, conserved site;CDC48, domain 2;CDC48 domain 2-like superfamily;CDC48, N-terminal subdomain;P-loop containing nucleoside triphosphate hydrolase;
prot203	15.2263	0.653333	0.893333	0.67	10777.5	55.8315	C3VN75	Low molecular weight glutenin OS=Triticum aestivum OX=4565 GN=Glu-A3 PE=4 SV=1	IPR036312;IPR016140;IPR001954;	Bifunctional inhibitor/plant lipid transfer protein/seed storage helical domain superfamily;Bifunctional inhibitor/plant lipid transfer protein/seed storage helical domain;Gliadin/LMW glutenin;
prot206	0.411523	0.993333	0.993333	0.71	295975	17.4269	A0A3B6T7X8	Uncharacterized protein OS=Triticum aestivum OX=4565 PE=4 SV=1	IPR036312;IPR016140;IPR001954;	Bifunctional inhibitor/plant lipid transfer protein/seed storage helical domain superfamily;Bifunctional inhibitor/plant lipid transfer protein/seed storage helical domain;Gliadin/LMW glutenin;
prot213	0.205761	0.993333	1	0.85	9380.78	24.5468	Q7XY25	Glutaredoxin OS=Triticum aestivum OX=4565 PE=2 SV=1	IPR011767;IPR002109;IPR011899;IPR014025;IPR036249;	Glutaredoxin active site;Glutaredoxin;Glutaredoxin, eukaryotic/virial;Glutaredoxin subgroup;Thioredoxin-like superfamily;
prot218	0	1	1	0.67	18737.2	20.0314	P02276	Histone H2A.2.1 OS=Triticum aestivum OX=4565 PE=1 SV=1	IPR009072;IPR002119;IPR007125;IPR032454;IPR032458;	Histone-fold;Histone H2A;Histone H2A/H2B/H3;Histone H2A, C-terminal domain;Histone H2A conserved site;
prot226	1.23457	0.96	1	0.84	15867.9	43.6024	A0A3B6RB11	Uncharacterized protein OS=Triticum aestivum OX=4565 PE=4 SV=1	IPR036312;IPR016140;IPR001954;	Bifunctional inhibitor/plant lipid transfer protein/seed storage helical domain superfamily;Bifunctional inhibitor/plant lipid transfer protein/seed storage helical domain;Gliadin/LMW glutenin;
prot228	2.26337	0.926667	1	0.76	5684.88	33.9398	Q4W6G2	Xylanase inhibitor XIP-III OS=Triticum aestivum OX=4565 GN=Xip-III PE=4 SV=1	IPR001223;IPR017853;	Glycoside hydrolase family 18, catalytic domain;Glycoside hydrolase superfamily;
prot230	0	1	1	0.9	14724.9	17.5757	A0A3B5Z3G6	Uncharacterized protein OS=Triticum aestivum OX=4565 PE=4 SV=1		0
prot232	0.617284	0.98	1	0.81	14110.6	24.6014	A0A3B6TLW2	Uncharacterized protein OS=Triticum aestivum OX=4565 PE=3 SV=1	IPR023795;IPR023796;IPR000215;IPR036186;IPR042178;IPR042185;	Serpin, conserved site;Serpin domain;Serpin family;Serpin superfamily;Serpin superfamily, domain 1;Serpin superfamily, domain 2;
prot235	0	1	1	0.93	227726	28.7147	Q2PCC5	Type 2 non specific lipid transfer protein OS=Triticum aestivum OX=4565 GN=ltp7.1e PE=4 SV=1	IPR036312;IPR016140;IPR033872;	Bifunctional inhibitor/plant lipid transfer protein/seed storage helical domain superfamily;Bifunctional inhibitor/plant lipid transfer protein/seed storage helical domain;Non-specific lipid-transfer protein type 2;
prot239	0	1	1	0.62	11623.4	18.2464	A0A3B6R8P8	Peroxidase OS=Triticum aestivum OX=4565 PE=3 SV=1	IPR002016;IPR010255;IPR000823;IPR019794;IPR019793;IPR033905;	Haem peroxidase;Haem peroxidase superfamily;Plant peroxidase;Peroxidase, active site;Peroxidases heam-ligand binding site;Secretory peroxidase;
prot242	1.64609	0.946667	1	0.7	5353.66	22.0436	A0A3B5Y6R3	Uncharacterized protein OS=Triticum aestivum OX=4565 PE=4 SV=1		0
prot245	0	1	1	0.61	210387	23.298	D2KFG9	Gliadin/avenin-like seed protein OS=Triticum aestivum OX=4565 PE=2 SV=1	IPR036312;IPR016140;IPR001954;	Bifunctional inhibitor/plant lipid transfer protein/seed storage helical domain superfamily;Bifunctional inhibitor/plant lipid transfer protein/seed storage helical domain;Gliadin/LMW glutenin;
prot255	0.411523	0.986667	1	0.85	7077.91	18.9278	A0A3B6KKC0	Uncharacterized protein OS=Triticum aestivum OX=4565 PE=4 SV=1	IPR010686;	Oil body-associated protein-like;
prot256	0.411523	0.986667	1	0.65	7402.48	16.4154	A0A3B6N0E5	Uncharacterized protein OS=Triticum aestivum OX=4565 PE=3 SV=1	IPR010987;IPR036282;IPR040079;IPR004045;IPR036249;	Glutathione S-transferase, C-terminal-like;Glutathione S-transferase, C-terminal domain superfamily;Glutathione Transferase family;Glutathione S-transferase, N-terminal;Thioredoxin-like superfamily;
prot257	0	1	1	0.71	9810.88	20.2328	P30569	EC protein I/II OS=Triticum aestivum OX=4565 PE=1 SV=2	IPR000316;	Plant EC metallothionein-like protein, family 15;
prot262	0	1	1	0.86	39299.5	33.3121	A0A3B5YTB0	Uncharacterized protein OS=Triticum aestivum OX=4565 PE=4 SV=1		0
prot263	0	1	1	0.72	15450.4	24.4828	A0A3B5ZP43	Uncharacterized protein OS=Triticum aestivum OX=4565 PE=4 SV=1	IPR006044;IPR006045;IPR014710;IPR011051;	11-S seed storage protein, plant;Cupin 1;RmlC-like jelly roll fold;RmlC-like cupin domain superfamily;
prot264	0	1	1	0.68	73344.9	30.9022	A0A3B6G229	Uncharacterized protein OS=Triticum aestivum OX=4565 PE=4 SV=1	IPR018226;IPR001153;IPR036908;	Barwin, conserved site;Barwin domain;RlpA-like domain superfamily;
prot265	0.617284	0.98	1	0.96	24325.1	49.8548	A0A3B5ZYX1	Uncharacterized protein OS=Triticum aestivum OX=4565 PE=4 SV=1	IPR018170;IPR020471;IPR023210;IPR036812;	Aldo/keto reductase, conserved site;Aldo/keto reductase;NADP-dependent oxidoreductase domain;NADP-dependent oxidoreductase domain superfamily;
prot270	17.284	0.513333	0.926667	0.79	4764.73	51.5433	A0A023W4F1	Endochitinase OS=Triticum aestivum OX=4565 PE=4 SV=1	IPR001002;IPR018371;IPR036861;IPR016283;IPR000726;IPR023346;	Chitin-binding, type 1;Chitin-binding, type 1, conserved site;Endochitinase-like superfamily;Glycoside hydrolase, family 19;Glycoside hydrolase, family 19, catalytic;Lysozyme-like domain superfamily;
prot272	0.205761	0.993333	1	0.71	13104	22.442	A0A3B6AYW9	Uncharacterized protein OS=Triticum aestivum OX=4565 PE=4 SV=1		0
prot278	6.3786	0.86	0.953333	0.79	5321.54	36.1115	A0A3B6B8S2	Uncharacterized protein OS=Triticum aestivum OX=4565 PE=3 SV=1	IPR016461;IPR001077;IPR012967;IPR029063;IPR036388;IPR036390;	O-methyltransferase COMT-type;O-methyltransferase domain;Plant methyltransferase dimerisation;S-adenosyl-L-methionine-dependent methyltransferase;Winged helix-like DNA-binding domain superfamily;Winged helix DNA-binding domain superfamily;
prot281	8.43621	0.74	0.986667	0.87	6484.56	70.9247	A0A3B5ZMV0	Uncharacterized protein OS=Triticum aestivum OX=4565 PE=4 SV=1	IPR000864;IPR036354;	Proteinase inhibitor I13, potato inhibitor I;Proteinase inhibitor I13, potato inhibitor I superfamily;
prot284	0	1	1	0.63	126774	17.1504	Q8LK23	Peroxidase OS=Triticum aestivum OX=4565 GN=WSP1 PE=2 SV=1	IPR002016;IPR010255;IPR000823;IPR019794;IPR019793;IPR033905;	Haem peroxidase;Haem peroxidase superfamily;Plant peroxidase;Peroxidase, active site;Peroxidases heam-ligand binding site;Secretory peroxidase;
prot285	3.7037	0.886667	0.993333	0.85	19451.5	39.7728	R4ZA24	L-1 OS=Triticum aestivum OX=4565 GN=l-1 PE=4 SV=1	IPR029227;	Plant antimicrobial peptide;
prot286	0	1	1	0.69	34437.1	14.5386	A0A3B5XVL2	Uncharacterized protein OS=Triticum aestivum OX=4565 PE=4 SV=1	IPR036291;IPR020904;IPR002347;	NAD(P)-binding domain superfamily;Short-chain dehydrogenase/reductase, conserved site;Short-chain dehydrogenase/reductase SDR;
prot287	9.87654	0.7	0.98	0.66	16657.7	27.3883	A0A3B6LS85	Uncharacterized protein OS=Triticum aestivum OX=4565 PE=3 SV=1	IPR023795;IPR023796;IPR000215;IPR036186;IPR042178;IPR042185;	Serpin, conserved site;Serpin domain;Serpin family;Serpin superfamily;Serpin superfamily, domain 1;Serpin superfamily, domain 2;
prot288	0	1	1	0.95	25045.2	106.858	A0A1D5UB33	Uncharacterized protein OS=Triticum aestivum OX=4565 PE=4 SV=1	IPR006106;IPR006105;IPR036312;IPR016140;	Cereal seed allergen/grain softness/trypsin and alpha-amylase inhibitor;Cereal seed allergen/trypsin and alpha-amylase inhibitor, conserved site;Bifunctional inhibitor/plant lipid transfer protein/seed storage helical domain superfamily;Bifunctional inhibitor/plant lipid transfer protein/seed storage helical domain;
prot289	0	1	1	0.82	26585	14.6135	A0A3B6ISM7	Uncharacterized protein OS=Triticum aestivum OX=4565 PE=4 SV=1	IPR006045;IPR014710;IPR011051;	Cupin 1;RmlC-like jelly roll fold;RmlC-like cupin domain superfamily;
prot296	0	1	1	0.72	10532.5	13.33	Q8GV47	LEA3 protein OS=Triticum aestivum OX=4565 GN=LEA3 PE=2 SV=1	IPR004238;	Late embryogenesis abundant protein, LEA_4 subgroup;
prot298	0	1	1	0.77	38920.7	20.2148	Q0Q5D4	Globulin 1 OS=Triticum aestivum OX=4565 PE=4 SV=1	IPR006106;IPR036312;IPR016140;	Cereal seed allergen/grain softness/trypsin and alpha-amylase inhibitor;Bifunctional inhibitor/plant lipid transfer protein/seed storage helical domain superfamily;Bifunctional inhibitor/plant lipid transfer protein/seed storage helical domain;
prot299	0.411523	0.986667	1	0.8	35104.5	21.111	A0A3B6SNK2	Uncharacterized protein OS=Triticum aestivum OX=4565 PE=4 SV=1	IPR037176;IPR001938;IPR017949;	Osmotin/thaumatin-like superfamily;Thaumatin family;Thaumatin, conserved site;
prot302	4.11523	0.9	0.966667	0.83	76285.9	29.4961	A0A3B6LFC8	Uncharacterized protein OS=Triticum aestivum OX=4565 PE=4 SV=1	IPR037176;IPR001938;IPR017949;	Osmotin/thaumatin-like superfamily;Thaumatin family;Thaumatin, conserved site;
