# Supplementary material for: Characterization of 150 Wheat Cultivars by LC-MS-Based Label-Free Quantitative Proteomics Unravels Possibilities to Design Wheat Better for Baking Quality and Human Health
Source: Plants (Basel). 2021 Feb 24;10(3):424. doi: 10.3390/plants10030424 (PMC7996164; doi:10.3390/plants10030424)
Supplement: Supplementary file 1 [file plants-10-00424-s001.zip › Table S3_List of 150 wheat cultivars used in this study.xlsx]

## Sheet: Table S3
Characterization of 150 wheat cultivars by LC-MS based label free quantitative proteomics unravels possibilities to design wheat better for baking quality and human health Muhammad Afzal, Malte Sielaff, Valentina Curella, Manjusha Neerukonda, Khaoula El Hassouni, Detlef Schuppan, Stefan Tenzer and C. Friedrich H. Longin* *Corresponding author: C. Friedrich H. Longin, E-mail: friedrich.longin@uni-…
Cultivar No.	Cultivar Name
1	Admiral
2	Kleinwanzlebener
3	MarisWidgeon
4	Sorbas
5	HeineVII
6	Werla
7	StarkeII
8	Minister
9	SvaloefsBora
10	MarisHuntsman
11	Tabasco
12	Oberst
13	Flame
14	Palur
15	MvZelma
16	Rektor
17	Chevalier
18	Solstice
19	Obelisk
20	Alba
21	Skater
22	Weibulls18609
23	RimpausBraun
24	Severin
25	Saturn
26	MironowskajaJubilejnaja
27	Taras
28	Genius
29	Riband
30	Extrem
31	Holdfast
32	Vilmorin27
33	Santiago
34	Beaver
35	Nimbus
36	Cadenza
37	Virgo
38	Slejpner
39	EtoiledeChoisy
40	Lear
41	Rabe
42	GlatterBreisgauerLandweizen
43	Tremie
44	SchweigersTaca
45	Terrier
46	Svale
47	Diplomat
48	HeinesIV
49	Muck
50	Stamm101
51	Orlando
52	Topfit
53	Okapi
54	Jularo
55	Leda
56	Akteur
57	Bussard
58	Tabor
59	Alchemy
60	Alidos
61	Escorial
62	Matrix
63	Renan
64	Basalt
65	Expert
66	Galahad
67	Mega
68	Nautica
69	Carenius
70	Monopol
71	CarstensVIII
72	JossCambier
73	Soleiho
74	Potenzial
75	Carimulti
76	Fanal
77	Pantus
78	UnterfraenkischerLandweizen
79	Butaro
80	Knirps
81	Hobbit
82	Pamier
83	Event
84	Brilliant
85	Xerxes
86	Skalmeje
87	Kraka
88	Steadfast
89	Xi19
90	Albatros
91	Carisuper
92	Discus
93	Compliment
94	Paragon
95	Toras
96	JBAsano
97	ErlaKolben
98	Avalon
99	Drifter
100	Borenos
101	Inspiration
102	Progress
103	Ares
104	Hermann
105	Kobold
106	EliteLepeuple
107	Tengri
108	Konsul
109	Granada
110	TschermaksWeisserBegrannter
111	Ataro
112	Patras
113	Wiwa
114	Campari
115	Apache
116	Dekan
117	Transit
118	Tommi
119	Kormoran
120	Aron
121	Tobak
122	Altigo
123	Naturastar
124	Marco
125	Aristos
126	Flamingo
127	Aquila
128	Miras
129	Perlo
130	Julius
131	Euclide
132	Colonia
133	Cubus
134	Multweiss
135	Cezanne
136	Pionier
137	Mulan
138	Orcas
139	Calif
140	Claire
141	Arezzo
142	Tadorna
143	Schamane
144	Florida
145	Kredo
146	Tuerkis
147	MvLucia
148	Florian
149	Glaucus
150	Magister
